# Supplementary material for: Mendelian randomization to evaluate the causal relationship between liver enzymes and the risk of six specific bone and joint-related diseases
Source: Front Immunol. 2023 Aug 16;14:1195553. doi: 10.3389/fimmu.2023.1195553 (PMC10469508; doi:10.3389/fimmu.2023.1195553)
Supplement: Supplementary file 1 [file DataSheet_1.zip]

Archive with 5 entries (5 files):
- Supplementary Table 17.XLSX
- Supplementary Table 1-7.XLSX
- Supplementary Table 18.XLSX
- Supplementary Table 8.XLSX
- Supplementary Table 9-16.XLSX
