# Supplementary material for: Mendelian randomization to evaluate the causal relationship between liver enzymes and the risk of six specific bone and joint-related diseases
Source: Front Immunol. 2023 Aug 16;14:1195553. doi: 10.3389/fimmu.2023.1195553 (PMC10469508; doi:10.3389/fimmu.2023.1195553)
Supplement: Supplementary file 1 [file DataSheet_1.zip › Supplementary Table 17.XLSX]

## Sheet: Table S17
Table S17Detected potential confounding factors trait of the selected SNPs
	Exposure	Outcome	SNP	Trait
1	ALP	TBMD	rs10409243	Self-reported hypertension, Systolic blood pressure
2	ALP	TBMD	rs117824460	Smoking status
3	ALP	TBMD	rs150844304	Triglycerides
4	ALP	TBMD	rs2043085	HDL cholesterol, Triglycerides
5	ALP	TBMD	rs2075710	Inflammatory bowel disease
6	ALP	TBMD	rs2460448	Self-reported hypertension
7	ALP	TBMD	rs2535627	Adiponectin levels, Body mass index
8	ALP	TBMD	rs2642438	High density lipoprotein
9	ALP	TBMD	rs3918253	Triglycerides
10	ALP	TBMD	rs429358	Body fat percentage, Body mass index, HDL cholesterol
11	ALP	TBMD	rs4646248	Triglycerides
12	ALP	TBMD	rs4985376	Age at menarche/30240960, Body fat percentage, Body mass index
13	ALP	TBMD	rs666727	Diastolic blood pressure, Self-reported hypertension, Systolic blood pressure
14	ALP	TBMD	rs687339	Body mass index, High density lipoprotein, Triglycerides
15	ALP	TBMD	rs7101940	Body mass index
16	ALP	TBMD	rs72801474	Self-reported hypertension
17	ALP	TBMD	rs73566945	Inflammatory bowel disease
18	ALP	TBMD	rs799157	Self-reported high cholesterol, Triglycerides
1	ALP	FN-BMD	rs10787429	Total cholesterol
2	ALP	FN-BMD	rs117824460	Current tobacco smoking
3	ALP	FN-BMD	rs1260326	Age at menopause, Crohns disease, Type II diabetes, HDL cholesterol, Hypertriglyceridemia, Inflammatory bowel disease, Total cholesterol, Triglycerides
4	ALP	FN-BMD	rs150844304	Triglycerides
5	ALP	FN-BMD	rs2075710	Crohns disease, Inflammatory bowel disease
6	ALP	FN-BMD	rs2460448	Self-reported hypertension
7	ALP	FN-BMD	rs2535627	Adiponectin levels, Body mass index
8	ALP	FN-BMD	rs2642438	High density lipoprotein, Total cholesterol levels
9	ALP	FN-BMD	rs3918253	Triglycerides
10	ALP	FN-BMD	rs3974481	Self-reported hypertension
11	ALP	FN-BMD	rs4646248	Triglycerides
12	ALP	FN-BMD	rs4985376	Age at menarche, Body fat percentage, Body mass index
13	ALP	FN-BMD	rs666727	Diastolic blood pressure, Self-reported hypertension, Systolic blood pressure
14	ALP	FN-BMD	rs687339	Body mass index, High density lipoprotein, Triglycerides
15	ALP	FN-BMD	rs72801474	Self-reported hypertension
16	ALP	FN-BMD	rs799157	Triglycerides
1	ALP	LS-BMD	rs117824460	Current tobacco smoking
2	ALP	LS-BMD	rs1260326	Age at menopause, Crohns disease, Type II diabetes, Triglycerides, HDL cholesterol, Inflammatory bowel disease
3	ALP	LS-BMD	rs150844304	Triglycerides
4	ALP	LS-BMD	rs2075710	Crohns disease, Inflammatory bowel disease
5	ALP	LS-BMD	rs2460448	Self-reported hypertension
6	ALP	LS-BMD	rs2535627	Adiponectin levels, Body mass index
7	ALP	LS-BMD	rs2642438	High density lipoprotein
8	ALP	LS-BMD	rs3918253	Triglycerides
9	ALP	LS-BMD	rs3974481	Self-reported hypertension
10	ALP	LS-BMD	rs4646248	Triglycerides
11	ALP	LS-BMD	rs4985376	Age at menarche, Body fat percentage, Body mass index
12	ALP	LS-BMD	rs666727	Diastolic blood pressure, Self-reported hypertension, Systolic blood pressure
13	ALP	LS-BMD	rs687339	Body mass index, High density lipoprotein, Triglycerides
14	ALP	LS-BMD	rs72801474	Self-reported hypertension
15	ALP	LS-BMD	rs799157	Triglycerides
1	ALT	Knee OA	rs10409243	Self-reported hypertension, Systolic blood pressure
2	ALT	Knee OA	rs11534749	Heel bone mineral density
3	ALT	Knee OA	rs11666906	Body fat percentage, Body mass index
4	ALT	Knee OA	rs117643180	Systolic blood pressure
5	ALT	Knee OA	rs13083375	Body fat percentage
6	ALT	Knee OA	rs13389219	Body fat percentage, Body mass index
7	ALT	Knee OA	rs2267372	Body fat percentage
8	ALT	Knee OA	rs28650790	Self-reported hypertension
9	ALT	Knee OA	rs2943654	Body fat percentage
10	ALT	Knee OA	rs2954021	Body fat percentage
11	ALT	Knee OA	rs3184504	Blood pressure,Systolic blood pressure, Body mass index, Hypertension, Past tobacco smoking, Smoking status: previous
12	ALT	Knee OA	rs36079122	Body fat percentage, Body mass index
13	ALT	Knee OA	rs4077189	Body mass index
14	ALT	Knee OA	rs429358	Body fat percentage, Body mass index
15	ALT	Knee OA	rs4976033	Body fat percentage
16	ALT	Knee OA	rs514659	Heel bone mineral density
17	ALT	Knee OA	rs56113850	Smoking status: current/previous
18	ALT	Knee OA	rs67261871	Heel bone mineral density
19	ALT	Knee OA	rs7174367	Body mass index in smokers, Cigarettes per day
20	ALT	Knee OA	rs7247349	Body fat percentage
21	ALT	Knee OA	rs72683923	Self-reported hypertension
22	ALT	Knee OA	rs7332115	Body mass index
23	ALT	Knee OA	rs805047	Heel bone mineral density, Self-reported hypertension, Systolic blood pressure
1	ALT	Hip OA	rs10409243	Self-reported hypertension, Systolic blood pressure
2	ALT	Hip OA	rs11534749	Heel bone mineral density
3	ALT	Hip OA	rs11666906	Body fat percentage, Body mass index
4	ALT	Hip OA	rs13083375	Body fat percentage
5	ALT	Hip OA	rs13389219	Body fat percentage, Body mass index
6	ALT	Hip OA	rs2267372	Body fat percentage
7	ALT	Hip OA	rs28650790	Self-reported hypertension
8	ALT	Hip OA	rs2943654	Body fat percentage
9	ALT	Hip OA	rs2954021	Body fat percentage
10	ALT	Hip OA	rs3184504	Blood pressure, Body mass index, Past tobacco smoking, Self-reported hypertension, Systolic blood pressure, Smoking status
11	ALT	Hip OA	rs4077189	Body mass index
12	ALT	Hip OA	rs429358	Body fat percentage, Body mass index
13	ALT	Hip OA	rs4976033	Body fat percentage
14	ALT	Hip OA	rs514659	Heel bone mineral density
15	ALT	Hip OA	rs56113850	Smoking status
16	ALT	Hip OA	rs645040	Body mass index
17	ALT	Hip OA	rs67261871	Heel bone mineral density
18	ALT	Hip OA	rs7174367	Body mass index in smokers, Cigarettes per day
19	ALT	Hip OA	rs7247349	Body fat percentage
20	ALT	Hip OA	rs72683923	Self-reported hypertension
21	ALT	Hip OA	rs7332115	Body mass index
22	ALT	Hip OA	rs805047	Heel bone mineral density, Systolic blood pressure, Self-reported hypertension
1	ALP	RA	rs1260326	Type II diabetes, Serum urate,
2	ALP	RA	rs2535627	Adiponectin levels, Body mass index
3	ALP	RA	rs429358	Body fat percentage, Body mass index, Type II diabetes
4	ALP	RA	rs4985376	Body mass index, Body fat percentage
5	ALP	RA	rs6706968	Serum urate
6	ALP	RA	rs687339	Body mass index
1	ALT	Gout	rs11666906	Body fat percentage, Body mass index
2	ALT	Gout	rs13083375	Body fat percentage, Body mass index
3	ALT	Gout	rs13389219	Body fat percentage, Body mass index, High density lipoprotein, Diabetes diagnosed by doctor, Triglycerides, Type 2 diabetes
4	ALT	Gout	rs217184	Self-reported high cholesterol
5	ALT	Gout	rs2267372	Body fat percentage
6	ALT	Gout	rs2618567	Self-reported high cholesterol
7	ALT	Gout	rs2642438	High density lipoprotein, Total cholesterol
8	ALT	Gout	rs28650790	Self-reported diabetes, Triglycerides, Type II diabetes
9	ALT	Gout	rs2943654	Body fat percentage, Diabetes diagnosed by doctor, High density lipoprotein, Self-reported diabetes, Triglycerides, Type II diabetes
10	ALT	Gout	rs2954021	Body fat percentage, HDL cholesterol, Self-reported high cholesterol, Total cholesterol, Triglycerides
11	ALT	Gout	rs4077189	Body mass index
12	ALT	Gout	rs429358	Body fat percentage, Body mass index, High density lipoprotein, Type 2 diabetes
13	ALT	Gout	rs4976033	Body fat percentage
14	ALT	Gout	rs514659	Self-reported high cholesterol, Total cholesterol
15	ALT	Gout	rs56094641	Body fat percentage, Body mass index, Diabetes
16	ALT	Gout	rs58542926	Cholesterol total, Triglycerides, Type II diabetes
17	ALT	Gout	rs645040	Body mass index, High density lipoprotein
18	ALT	Gout	rs7174367	Body mass index
19	ALT	Gout	rs7247349	Body fat percentage
20	ALT	Gout	rs7332115	Body mass index
21	ALT	Gout	rs75331444	Cholesterol total
