# Supplementary material for: Mendelian randomization to evaluate the causal relationship between liver enzymes and the risk of six specific bone and joint-related diseases
Source: Front Immunol. 2023 Aug 16;14:1195553. doi: 10.3389/fimmu.2023.1195553 (PMC10469508; doi:10.3389/fimmu.2023.1195553)
Supplement: Supplementary file 1 [file DataSheet_1.zip › Supplementary Table 1-7.XLSX]

## Sheet: Table S1
Table S1. Detailed information of instrumental variables used in causality estimate between alkaline phosphatase and rheumatoid arthritis.
No.	SNP	exposure	outcome	chr	pos	effect_allele	other_allele	beta.exposure	beta.outcome	se.outcome	pval.outcome	se.exposure	pval.exposure	samplesize.outcome	proxy_snp	palindromic	mr_keep	R2	F-statistic
1	rs10201242	ALP	Rheumatoid arthritis	2	158464849	A	G	-0.0038	0.0198026	0.0552438	0.719999	0.0004	1.68e-23	58284	NA	FALSE	TRUE	0.000119838	90.2499
2	rs1021956	ALP	Rheumatoid arthritis	4	148979174	T	G	0.0042	-0.0100503	0.0243666	0.68	0.0003	1.59e-61	58284	NA	FALSE	TRUE	0.000260221	196
3	rs10232322	ALP	Rheumatoid arthritis	7	134548868	A	G	-0.002	0.00995033	0.0312276	0.75	0.0003	5.34e-12	58284	NA	FALSE	TRUE	5.90189e-05	44.4444
4	rs10434761	ALP	Rheumatoid arthritis	5	115160053	A	G	0.0024	-0.0202027	0.0306642	0.51	0.0003	3.15e-17	58284	NA	FALSE	TRUE	8.4985e-05	63.9999
5	rs1047891	ALP	Rheumatoid arthritis	2	211540507	A	C	-0.0017	-0.0304592	0.0248337	0.22	0.0002	2.26e-16	58284	NA	FALSE	TRUE	9.59391e-05	72.2499
6	rs10716631	ALP	Rheumatoid arthritis	2	219142860	T	G	0.002	-0.0198026	0.0172144	0.25	0.0002	1.64e-23	58284	rs13429408	FALSE	TRUE	0.000132783	99.9999
7	rs10787429	ALP	Rheumatoid arthritis	10	113949664	T	C	0.004	-0.0100503	0.015622	0.52	0.0002	6.61e-72	58284	NA	FALSE	TRUE	0.000530919	399.999
8	rs11007165	ALP	Rheumatoid arthritis	10	28916893	T	C	-0.0017	-0.0100503	0.0291208	0.73	0.0002	1.73e-15	58284	NA	FALSE	TRUE	9.59391e-05	72.2499
9	rs11042106	ALP	Rheumatoid arthritis	11	8987003	T	C	-0.003	-0.00995033	0.0219285	0.649999	0.0003	5.08e-29	58284	rs59454329	FALSE	TRUE	0.000132783	99.9999
10	rs11078312	ALP	Rheumatoid arthritis	17	2600186	A	G	-0.0025	-0.0512933	0.0409179	0.21	0.0003	1.99e-15	58284	NA	FALSE	TRUE	9.2214e-05	69.4444
11	rs11078597	ALP	Rheumatoid arthritis	17	1618363	T	C	0.0043	-0.0202027	0.0267439	0.450001	0.0002	1.93e-67	58284	NA	FALSE	TRUE	0.000613493	462.249
12	rs11119783	ALP	Rheumatoid arthritis	1	211812772	A	G	-0.002	-0.040822	0.0195717	0.0369999	0.0002	1.87e-25	58284	NA	FALSE	TRUE	0.000132783	99.9999
13	rs11152071	ALP	Rheumatoid arthritis	18	56087417	T	C	0.0033	0.00995033	0.0151029	0.51	0.0002	1.93e-47	58284	NA	FALSE	TRUE	0.000361418	272.25
14	rs111878400	ALP	Rheumatoid arthritis	20	56105098	A	G	0.004	0.0202027	0.0365075	0.58	0.0005	2.92e-17	58284	rs73178751	FALSE	TRUE	8.4985e-05	63.9999
15	rs113670117	ALP	Rheumatoid arthritis	14	36158828	T	C	-0.0026	0.0304592	0.044124	0.49	0.0003	2.13e-14	58284	rs7155504	FALSE	TRUE	9.97379e-05	75.111
16	rs11540050	ALP	Rheumatoid arthritis	7	44240664	T	G	-0.0036	0.0392207	0.0446758	0.38	0.0004	1.23e-15	58284	NA	FALSE	TRUE	0.000107557	80.9999
17	rs11601507	ALP	Rheumatoid arthritis	11	5701074	A	C	0.0082	0.0676586	0.0470005	0.15	0.0004	4.82e-106	58284	NA	FALSE	TRUE	0.000557782	420.249
18	rs11624069	ALP	Rheumatoid arthritis	14	103563547	T	C	-0.0026	-0.0202027	0.0211732	0.34	0.0002	7.72e-39	58284	NA	FALSE	TRUE	0.000224382	169
19	rs11663201	ALP	Rheumatoid arthritis	18	77218855	A	G	-0.0019	-0.040822	0.0262559	0.12	0.0002	1.41e-19	58284	NA	FALSE	TRUE	0.000119838	90.2499
20	rs11931182	ALP	Rheumatoid arthritis	4	69998379	T	G	0.0014	0.0295588	0.0235798	0.21	0.0002	1.08e-13	58284	NA	FALSE	TRUE	6.50679e-05	48.9999
21	rs12133576	ALP	Rheumatoid arthritis	1	93816400	A	G	0.0018	0.0487902	0.0169979	0.00409996	0.0002	5.69e-19	58284	NA	FALSE	TRUE	0.000107557	80.9999
22	rs12208357	ALP	Rheumatoid arthritis	6	160543148	T	C	0.0032	0.0392207	0.037842	0.3	0.0004	1.21e-17	58284	NA	FALSE	TRUE	8.4985e-05	63.9999
23	rs1223791	ALP	Rheumatoid arthritis	1	214321081	A	G	-0.0036	-0.0202027	0.0261628	0.44	0.0003	1.83e-41	58284	NA	FALSE	TRUE	0.000191196	144
24	rs1260326	ALP	Rheumatoid arthritis	2	27730940	T	C	0.0058	-0.0202027	0.0198998	0.31	0.0002	3.72e-187	58284	NA	FALSE	TRUE	0.00111561	840.999
25	rs12705093	ALP	Rheumatoid arthritis	7	100477445	A	G	-0.0033	0.0198026	0.0464689	0.67	0.0004	1.87e-18	58284	NA	FALSE	TRUE	9.03791e-05	68.0624
26	rs1286147	ALP	Rheumatoid arthritis	14	91467567	A	C	-0.0019	-0.0304592	0.025923	0.24	0.0003	2.05e-14	58284	NA	FALSE	TRUE	5.32649e-05	40.1111
27	rs13006699	ALP	Rheumatoid arthritis	2	171888366	A	G	-0.0018	-0.0100503	0.0228462	0.66	0.0002	3.74e-16	58284	rs13007415	FALSE	TRUE	0.000107557	80.9999
28	rs13013390	ALP	Rheumatoid arthritis	2	192126727	A	G	-0.0023	-0.0304592	0.0190585	0.11	0.0002	4.54e-28	58284	NA	FALSE	TRUE	0.000175598	132.25
29	rs13053490	ALP	Rheumatoid arthritis	22	36559299	A	G	-0.0049	0.00995033	0.0791837	0.9	0.0004	1.7e-30	58284	NA	FALSE	TRUE	0.000199244	150.062
30	rs13065991	ALP	Rheumatoid arthritis	3	47298234	A	G	-0.0017	-0.0100503	0.0197037	0.61	0.0002	5.54e-18	58284	NA	FALSE	TRUE	9.59391e-05	72.2499
31	rs1317617	ALP	Rheumatoid arthritis	10	81097499	A	G	0.002	0.00995033	0.0373636	0.79	0.0002	2.25e-16	58284	rs1892500	FALSE	TRUE	0.000132783	99.9999
32	rs1318175	ALP	Rheumatoid arthritis	15	58586129	T	C	0.0032	-0.0202027	0.024521	0.41	0.0003	4.32e-33	58284	NA	FALSE	TRUE	0.000151074	113.778
33	rs13291798	ALP	Rheumatoid arthritis	9	136127481	A	G	0.015	0.0295588	0.0366543	0.42	0.0004	1e-200	58284	NA	FALSE	TRUE	0.00186402	1406.25
34	rs1410684	ALP	Rheumatoid arthritis	6	24932256	T	G	0.004	0.0392207	0.022698	0.0840001	0.0002	3.96e-82	58284	NA	FALSE	TRUE	0.000530919	399.999
35	rs1499279	ALP	Rheumatoid arthritis	5	52106278	T	G	0.0055	-0.0202027	0.0524309	0.7	0.0005	1.22e-28	58284	NA	FALSE	TRUE	0.000160663	121
36	rs150844304	ALP	Rheumatoid arthritis	15	43820717	A	C	0.0079	-0.0198026	0.0532535	0.709999	0.0006	2.83e-37	58284	rs55707100	FALSE	TRUE	0.000230171	173.361
37	rs1574115	ALP	Rheumatoid arthritis	3	121593769	T	C	-0.0019	-0.00995033	0.0437291	0.82	0.0002	2.44e-16	58284	rs1920299	FALSE	TRUE	0.000119838	90.2499
38	rs1724298	ALP	Rheumatoid arthritis	7	96647184	T	C	0.0026	0.0487902	0.0372279	0.19	0.0003	5.57e-16	58284	NA	FALSE	TRUE	9.97379e-05	75.111
39	rs17429745	ALP	Rheumatoid arthritis	4	106038169	T	G	-0.0021	-0.0100503	0.0343748	0.77	0.0002	6.17e-24	58284	NA	FALSE	TRUE	0.000146391	110.25
40	rs17604185	ALP	Rheumatoid arthritis	16	72194763	A	C	-0.005	-0.0100503	0.056983	0.86	0.0006	2.21e-15	58284	NA	FALSE	TRUE	9.2214e-05	69.4444
41	rs17687445	ALP	Rheumatoid arthritis	16	79683030	T	G	-0.0033	0.0295588	0.0366543	0.42	0.0003	2.93e-27	58284	NA	FALSE	TRUE	0.000160663	121
42	rs17721822	ALP	Rheumatoid arthritis	20	6469596	A	G	-0.0016	-0.0202027	0.0211732	0.34	0.0002	1.69e-14	58284	NA	FALSE	TRUE	8.4985e-05	63.9999
43	rs180029	ALP	Rheumatoid arthritis	1	109633973	T	C	-0.0028	-0.0943107	0.0561446	0.0929994	0.0003	3.01e-27	58284	NA	FALSE	TRUE	0.00011567	87.111
44	rs1883783	ALP	Rheumatoid arthritis	1	54890956	T	G	-0.0014	0.00995033	0.0147524	0.5	0.0002	2.44e-13	58284	NA	FALSE	TRUE	6.50679e-05	48.9999
45	rs1890896	ALP	Rheumatoid arthritis	10	93641757	T	C	0.0018	0.0392207	0.0202699	0.0530005	0.0002	2.94e-20	58284	NA	FALSE	TRUE	0.000107557	80.9999
46	rs1966384	ALP	Rheumatoid arthritis	10	116627910	T	G	0.0017	-0.0100503	0.0280376	0.719999	0.0002	5.41e-18	58284	NA	FALSE	TRUE	9.59391e-05	72.2499
47	rs2041081	ALP	Rheumatoid arthritis	2	199243372	T	C	0.0027	0.00995033	0.0184663	0.59	0.0002	1.65e-39	58284	NA	FALSE	TRUE	0.00024197	182.25
48	rs2041894	ALP	Rheumatoid arthritis	12	107367224	A	G	0.0023	-0.0100503	0.0260831	0.7	0.0002	7.81e-33	58284	rs1053050	FALSE	TRUE	0.000175598	132.25
49	rs2043085	ALP	Rheumatoid arthritis	15	58680954	T	C	-0.0043	-0.0100503	0.0145592	0.49	0.0002	4.88e-102	58284	NA	FALSE	TRUE	0.000613493	462.249
50	rs2075710	ALP	Rheumatoid arthritis	19	1106845	T	C	0.0018	0.0392207	0.0200979	0.051	0.0002	3.32e-15	58284	NA	FALSE	TRUE	0.000107557	80.9999
51	rs2107717	ALP	Rheumatoid arthritis	7	98005398	T	C	0.0019	-0.0100503	0.0214889	0.64	0.0002	9.41e-18	58284	NA	FALSE	TRUE	0.000119838	90.2499
52	rs2191030	ALP	Rheumatoid arthritis	3	45910946	T	C	0.002	0.00995033	0.0200672	0.62	0.0002	5.94e-17	58284	NA	FALSE	TRUE	0.000132783	99.9999
53	rs2239222	ALP	Rheumatoid arthritis	14	73011885	A	G	0.0029	0.0198026	0.0268021	0.46	0.0002	7.57e-45	58284	NA	FALSE	TRUE	0.000279135	210.25
54	rs2272662	ALP	Rheumatoid arthritis	8	145639726	T	C	0.0041	0.0392207	0.0530837	0.46	0.0002	3.2e-94	58284	NA	FALSE	TRUE	0.000557782	420.249
55	rs2280246	ALP	Rheumatoid arthritis	2	68979141	A	C	-0.0019	0.00995033	0.028831	0.73	0.0002	3.37e-19	58284	NA	FALSE	TRUE	0.000119838	90.2499
56	rs2290846	ALP	Rheumatoid arthritis	4	151199080	A	G	-0.0027	0.0198026	0.0250923	0.43	0.0002	3.81e-36	58284	NA	FALSE	TRUE	0.00024197	182.25
57	rs2299142	ALP	Rheumatoid arthritis	7	42061523	T	C	0.0014	0.0198026	0.0195057	0.31	0.0002	3.63e-12	58284	NA	FALSE	TRUE	6.50679e-05	48.9999
58	rs2338222	ALP	Rheumatoid arthritis	5	71727922	T	G	-0.0018	-0.0100503	0.0107537	0.35	0.0002	1.23e-19	58284	NA	FALSE	TRUE	0.000107557	80.9999
59	rs2409091	ALP	Rheumatoid arthritis	8	8654057	A	G	0.0039	0.0198026	0.0250923	0.43	0.0002	7.08e-90	58284	NA	FALSE	TRUE	0.000504719	380.249
60	rs2414098	ALP	Rheumatoid arthritis	15	51537806	T	C	0.002	0.00995033	0.0162371	0.54	0.0002	2.04e-22	58284	NA	FALSE	TRUE	0.000132783	99.9999
61	rs2436854	ALP	Rheumatoid arthritis	8	103826037	A	G	-0.0019	-0.0100503	0.0186519	0.59	0.0002	1.69e-18	58284	NA	FALSE	TRUE	0.000119838	90.2499
62	rs2460383	ALP	Rheumatoid arthritis	2	135014126	T	C	0.0035	-0.0100503	0.0260831	0.7	0.0002	3.99e-53	58284	NA	FALSE	TRUE	0.000406536	306.25
63	rs2460448	ALP	Rheumatoid arthritis	16	89700881	A	G	0.0016	0.0198026	0.0172144	0.25	0.0002	4.25e-15	58284	NA	FALSE	TRUE	8.4985e-05	63.9999
64	rs2465956	ALP	Rheumatoid arthritis	2	109065004	T	C	0.0022	0.00995033	0.0226189	0.66	0.0002	1.85e-18	58284	NA	FALSE	TRUE	0.000160663	121
65	rs2535627	ALP	Rheumatoid arthritis	3	52845105	T	C	0.0015	-0.0202027	0.012994	0.12	0.0002	8.65e-15	58284	NA	FALSE	TRUE	7.46946e-05	56.2499
66	rs2547239	ALP	Rheumatoid arthritis	19	48382157	T	C	0.0028	-0.0304592	0.0293885	0.3	0.0003	2.64e-27	58284	NA	FALSE	TRUE	0.00011567	87.111
67	rs2642438	ALP	Rheumatoid arthritis	1	220970028	A	G	-0.0033	-0.0202027	0.0216167	0.35	0.0002	9.39e-56	58284	NA	FALSE	TRUE	0.000361418	272.25
68	rs2706762	ALP	Rheumatoid arthritis	2	70488470	T	C	-0.0024	-0.0618754	0.0290211	0.0329997	0.0003	8.05e-19	58284	NA	FALSE	TRUE	8.4985e-05	63.9999
69	rs273960	ALP	Rheumatoid arthritis	7	137597005	T	C	-0.0017	-0.0202027	0.0157643	0.2	0.0002	2.08e-17	58284	NA	FALSE	TRUE	9.59391e-05	72.2499
70	rs2834963	ALP	Rheumatoid arthritis	21	36921259	T	C	-0.0017	0.0392207	0.0207716	0.0589997	0.0002	3.3e-16	58284	NA	FALSE	TRUE	9.59391e-05	72.2499
71	rs28570619	ALP	Rheumatoid arthritis	19	33517152	A	G	0.0072	0.0392207	0.0568162	0.49	0.0005	5.5e-56	58284	NA	FALSE	TRUE	0.000275299	207.36
72	rs2862300	ALP	Rheumatoid arthritis	1	177943591	A	G	-0.0025	0.0487902	0.0252156	0.0530005	0.0002	2.44e-28	58284	NA	FALSE	TRUE	0.000207458	156.25
73	rs2977986	ALP	Rheumatoid arthritis	8	71143556	A	C	0.0028	0.0582689	0.0208055	0.0051	0.0003	2.36e-25	58284	NA	FALSE	TRUE	0.00011567	87.111
74	rs34467936	ALP	Rheumatoid arthritis	11	47915299	A	G	0.0017	-0.0512933	0.022562	0.0230001	0.0002	8.62e-17	58284	NA	FALSE	TRUE	9.59391e-05	72.2499
75	rs34517439	ALP	Rheumatoid arthritis	1	78450517	A	C	0.0029	0.0953102	0.0406348	0.0189998	0.0003	3.37e-21	58284	NA	FALSE	TRUE	0.000124079	93.4443
76	rs35013847	ALP	Rheumatoid arthritis	10	96697252	A	G	0.002	0.0100503	0.0202689	0.62	0.0002	1.24e-21	58284	rs4918758	FALSE	TRUE	0.000132783	99.9999
77	rs35135885	ALP	Rheumatoid arthritis	7	65475734	T	C	0.0018	0.0392207	0.0195648	0.0449997	0.0002	1.38e-19	58284	NA	FALSE	TRUE	0.000107557	80.9999
78	rs3813829	ALP	Rheumatoid arthritis	4	111120166	A	G	0.0021	0.0392207	0.025226	0.12	0.0002	8.52e-22	58284	NA	FALSE	TRUE	0.000146391	110.25
79	rs3822856	ALP	Rheumatoid arthritis	6	116316103	A	C	0.0022	-0.0100503	0.0191654	0.6	0.0002	2.47e-29	58284	NA	FALSE	TRUE	0.000160663	121
80	rs3918253	ALP	Rheumatoid arthritis	20	44639511	T	C	0.0023	-0.0304592	0.0149786	0.0420001	0.0002	1.04e-32	58284	NA	FALSE	TRUE	0.000175598	132.25
81	rs4092465	ALP	Rheumatoid arthritis	18	55080437	A	G	-0.0022	0.00995033	0.0325727	0.760001	0.0002	6.03e-26	58284	NA	FALSE	TRUE	0.000160663	121
82	rs41280463	ALP	Rheumatoid arthritis	4	154191226	A	G	-0.0026	-0.040822	0.024818	0.1	0.0003	1.76e-22	58284	NA	FALSE	TRUE	9.97379e-05	75.111
83	rs429358	ALP	Rheumatoid arthritis	19	45411941	T	C	0.0036	-0.0202027	0.0211732	0.34	0.0003	1.54e-40	58284	NA	FALSE	TRUE	0.000191196	144
84	rs453639	ALP	Rheumatoid arthritis	6	132049657	A	C	0.0017	0.00995033	0.0312276	0.75	0.0002	2e-15	58284	NA	FALSE	TRUE	9.59391e-05	72.2499
85	rs4671103	ALP	Rheumatoid arthritis	2	64916181	A	C	-0.0015	-0.0100503	0.0359816	0.780001	0.0002	3.06e-12	58284	NA	FALSE	TRUE	7.46946e-05	56.2499
86	rs469721	ALP	Rheumatoid arthritis	1	91530001	T	C	0.0018	-0.040822	0.0235484	0.0830004	0.0002	1.06e-13	58284	NA	FALSE	TRUE	0.000107557	80.9999
87	rs4764086	ALP	Rheumatoid arthritis	12	14584354	A	G	0.0017	0.00995033	0.0312276	0.75	0.0002	9.19e-18	58284	rs56143961	FALSE	TRUE	9.59391e-05	72.2499
88	rs4767896	ALP	Rheumatoid arthritis	12	120887513	A	G	0.0051	0.076961	0.0669023	0.25	0.0006	3.5e-17	58284	NA	FALSE	TRUE	9.59391e-05	72.2499
89	rs476934	ALP	Rheumatoid arthritis	9	104186503	T	C	0.0054	-0.0202027	0.0365075	0.58	0.0003	1.43e-74	58284	NA	FALSE	TRUE	0.000430088	324
90	rs4782366	ALP	Rheumatoid arthritis	16	88524298	T	C	-0.0017	0.0582689	0.0244139	0.017	0.0002	5.46e-17	58284	NA	FALSE	TRUE	9.59391e-05	72.2499
91	rs4822983	ALP	Rheumatoid arthritis	22	29115066	T	C	-0.0023	0.0198026	0.0268021	0.46	0.0002	7.05e-27	58284	NA	FALSE	TRUE	0.000175598	132.25
92	rs4835265	ALP	Rheumatoid arthritis	4	146821410	A	C	0.0025	0.0198026	0.0250923	0.43	0.0003	5.57e-21	58284	NA	FALSE	TRUE	9.2214e-05	69.4444
93	rs4916009	ALP	Rheumatoid arthritis	1	65371418	T	C	0.0029	-0.0512933	0.0289077	0.0759994	0.0003	1.59e-16	58284	NA	FALSE	TRUE	0.000124079	93.4443
94	rs4985376	ALP	Rheumatoid arthritis	16	69944335	A	G	0.0015	-0.0100503	0.015622	0.52	0.0002	3.71e-13	58284	NA	FALSE	TRUE	7.46946e-05	56.2499
95	rs550510	ALP	Rheumatoid arthritis	17	46926615	A	G	0.0026	-0.0304592	0.0276133	0.27	0.0003	5.94e-22	58284	NA	FALSE	TRUE	9.97379e-05	75.111
96	rs55714927	ALP	Rheumatoid arthritis	17	7080316	T	C	0.0129	0.0198026	0.0315325	0.53	0.0002	1e-200	58284	NA	FALSE	TRUE	0.00549447	4160.24
97	rs56317403	ALP	Rheumatoid arthritis	10	102670196	T	G	0.0018	0.00995033	0.0340328	0.77	0.0002	3.31e-13	58284	NA	FALSE	TRUE	0.000107557	80.9999
98	rs56332871	ALP	Rheumatoid arthritis	15	96714816	A	C	0.0021	-0.0202027	0.0225358	0.37	0.0002	1.64e-22	58284	NA	FALSE	TRUE	0.000146391	110.25
99	rs5751777	ALP	Rheumatoid arthritis	22	24267047	T	C	-0.0022	-0.0304592	0.0185179	0.1	0.0002	2.07e-29	58284	NA	FALSE	TRUE	0.000160663	121
100	rs5757184	ALP	Rheumatoid arthritis	22	39019853	T	C	0.0021	0.0487902	0.0278692	0.08	0.0003	2.38e-11	58284	NA	FALSE	TRUE	6.50679e-05	48.9999
101	rs5771222	ALP	Rheumatoid arthritis	22	50451771	T	C	0.0014	0.0202027	0.0255992	0.43	0.0002	2.5e-12	58284	rs713669	FALSE	TRUE	6.50679e-05	48.9999
102	rs6029273	ALP	Rheumatoid arthritis	20	39313690	A	G	0.0029	0.0198026	0.0293594	0.5	0.0003	9.17e-27	58284	NA	FALSE	TRUE	0.000124079	93.4443
103	rs603424	ALP	Rheumatoid arthritis	10	102075479	A	G	-0.0035	0.0392207	0.0299262	0.19	0.0003	2.92e-40	58284	NA	FALSE	TRUE	0.000180723	136.111
104	rs6060269	ALP	Rheumatoid arthritis	20	33737824	A	C	-0.0017	-0.0392207	0.0176177	0.0259998	0.0002	7.28e-19	58284	rs3761141	FALSE	TRUE	9.59391e-05	72.2499
105	rs6119324	ALP	Rheumatoid arthritis	20	29991045	A	C	-0.0027	0.00995033	0.0206555	0.630001	0.0002	9.03e-28	58284	NA	FALSE	TRUE	0.00024197	182.25
106	rs62065453	ALP	Rheumatoid arthritis	17	43573419	T	C	-0.0021	-0.0100503	0.0665721	0.88	0.0002	1.51e-19	58284	NA	FALSE	TRUE	0.000146391	110.25
107	rs62109001	ALP	Rheumatoid arthritis	19	41408159	A	G	-0.0031	-0.0304592	0.0651257	0.64	0.0005	8.01e-11	58284	NA	FALSE	TRUE	5.10459e-05	38.4399
108	rs62130312	ALP	Rheumatoid arthritis	19	49105126	T	C	0.0029	0.0198026	0.0315325	0.53	0.0003	3.19e-23	58284	NA	FALSE	TRUE	0.000124079	93.4443
109	rs62280667	ALP	Rheumatoid arthritis	3	101084604	T	C	0.0023	0.00995033	0.0195076	0.61	0.0002	1.35e-29	58284	NA	FALSE	TRUE	0.000175598	132.25
110	rs62501971	ALP	Rheumatoid arthritis	8	30182929	A	G	0.0023	0.0198026	0.0274093	0.47	0.0002	5.55e-23	58284	NA	FALSE	TRUE	0.000175598	132.25
111	rs6440133	ALP	Rheumatoid arthritis	3	142766744	T	C	-0.0017	-0.0100503	0.025198	0.69	0.0002	3.91e-18	58284	NA	FALSE	TRUE	9.59391e-05	72.2499
112	rs6460898	ALP	Rheumatoid arthritis	7	12253543	A	G	-0.0017	-0.0202027	0.0168306	0.23	0.0002	1.02e-18	58284	rs10234805	FALSE	TRUE	9.59391e-05	72.2499
113	rs6469788	ALP	Rheumatoid arthritis	8	119952750	A	C	-0.0052	-0.0100503	0.0208631	0.630001	0.0002	5.51e-156	58284	NA	FALSE	TRUE	0.000896925	675.999
114	rs6503238	ALP	Rheumatoid arthritis	17	9600120	T	C	0.0029	-0.00995033	0.0356235	0.780001	0.0002	1.4e-36	58284	rs8077460	FALSE	TRUE	0.000279135	210.25
115	rs6542680	ALP	Rheumatoid arthritis	2	3640142	T	C	-0.0028	-0.0100503	0.0531431	0.85	0.0003	1.63e-29	58284	NA	FALSE	TRUE	0.00011567	87.111
116	rs6602909	ALP	Rheumatoid arthritis	13	114551993	T	C	-0.0016	0.0487902	0.021616	0.0239999	0.0002	3.84e-14	58284	NA	FALSE	TRUE	8.4985e-05	63.9999
117	rs6680628	ALP	Rheumatoid arthritis	1	21765211	A	G	0.0149	0.0295588	0.0256955	0.25	0.0002	1e-200	58284	NA	FALSE	TRUE	0.00731682	5550.24
118	rs6693447	ALP	Rheumatoid arthritis	1	2330190	T	G	-0.0022	-0.0100503	0.0164003	0.54	0.0002	8.45e-29	58284	NA	FALSE	TRUE	0.000160663	121
119	rs6706968	ALP	Rheumatoid arthritis	2	121310269	A	C	-0.002	-0.0304592	0.0206392	0.14	0.0002	1.34e-24	58284	NA	FALSE	TRUE	0.000132783	99.9999
120	rs6749773	ALP	Rheumatoid arthritis	2	48642541	A	G	-0.0017	-0.0304592	0.020117	0.13	0.0002	1.94e-17	58284	NA	FALSE	TRUE	9.59391e-05	72.2499
121	rs6822283	ALP	Rheumatoid arthritis	4	83218230	T	C	0.0017	0.0198026	0.0245562	0.42	0.0002	6.66e-13	58284	NA	FALSE	TRUE	9.59391e-05	72.2499
122	rs687339	ALP	Rheumatoid arthritis	3	135932359	T	C	0.0036	-0.0100503	0.0186519	0.59	0.0002	3.83e-52	58284	NA	FALSE	TRUE	0.000430088	324
123	rs6898290	ALP	Rheumatoid arthritis	5	158513546	T	C	-0.002	0.00995033	0.0312276	0.75	0.0002	7.44e-24	58284	NA	FALSE	TRUE	0.000132783	99.9999
124	rs6919004	ALP	Rheumatoid arthritis	6	7215541	T	C	-0.0019	0.0198026	0.0245562	0.42	0.0002	5.69e-22	58284	NA	FALSE	TRUE	0.000119838	90.2499
125	rs710913	ALP	Rheumatoid arthritis	1	39989926	T	C	0.0023	-0.0100503	0.0202689	0.62	0.0002	2.29e-30	58284	NA	FALSE	TRUE	0.000175598	132.25
126	rs71405688	ALP	Rheumatoid arthritis	15	90746156	T	C	0.0025	-0.0100503	0.0531431	0.85	0.0003	1.97e-16	58284	rs6496644	FALSE	TRUE	9.2214e-05	69.4444
127	rs72766551	ALP	Rheumatoid arthritis	16	4353432	T	C	-0.002	0.00995033	0.0492851	0.84	0.0002	4.41e-18	58284	rs4786481	FALSE	TRUE	0.000132783	99.9999
128	rs72801474	ALP	Rheumatoid arthritis	5	132444128	A	G	-0.0034	-0.040822	0.0506212	0.42	0.0003	5.69e-23	58284	NA	FALSE	TRUE	0.000170546	128.444
129	rs7287617	ALP	Rheumatoid arthritis	22	39897163	A	G	0.0028	0.0198026	0.0211886	0.35	0.0002	1.96e-40	58284	NA	FALSE	TRUE	0.000260221	196
130	rs73224503	ALP	Rheumatoid arthritis	7	96165694	A	G	-0.0023	0.0295588	0.0351213	0.4	0.0003	6.74e-13	58284	NA	FALSE	TRUE	7.8051e-05	58.7777
131	rs73536729	ALP	Rheumatoid arthritis	16	47888097	A	G	0.004	-0.040822	0.0455362	0.37	0.0005	3.34e-16	58284	NA	FALSE	TRUE	8.4985e-05	63.9999
132	rs7450517	ALP	Rheumatoid arthritis	6	53957588	A	G	-0.002	0.0100503	0.0315414	0.75	0.0002	4.79e-22	58284	rs625899	FALSE	TRUE	0.000132783	99.9999
133	rs75403547	ALP	Rheumatoid arthritis	16	4945687	T	C	-0.0025	0.0295588	0.0291156	0.31	0.0004	2.98e-11	58284	rs35340520	FALSE	TRUE	5.18725e-05	39.0624
134	rs75999022	ALP	Rheumatoid arthritis	7	107020182	T	C	-0.0029	0.0198026	0.0230366	0.39	0.0002	1.15e-34	58284	rs12535093	FALSE	TRUE	0.000279135	210.25
135	rs7641195	ALP	Rheumatoid arthritis	3	132202013	T	C	0.0022	0.0392207	0.0179624	0.0290001	0.0002	4.31e-29	58284	NA	FALSE	TRUE	0.000160663	121
136	rs7646106	ALP	Rheumatoid arthritis	3	5257971	T	C	0.0021	0.0487902	0.0305283	0.11	0.0003	4.07e-16	58284	NA	FALSE	TRUE	6.50679e-05	48.9999
137	rs76669111	ALP	Rheumatoid arthritis	10	5247098	T	G	0.0032	0.00995033	0.0312276	0.75	0.0003	6.07e-32	58284	rs17134533	FALSE	TRUE	0.000151074	113.778
138	rs77243579	ALP	Rheumatoid arthritis	6	109643521	A	G	0.0019	0.0100503	0.0214889	0.64	0.0002	2.9e-20	58284	rs11153169	FALSE	TRUE	0.000119838	90.2499
139	rs7901425	ALP	Rheumatoid arthritis	10	130888067	T	C	0.0018	-0.0512933	0.0233439	0.0280001	0.0002	2.64e-15	58284	NA	FALSE	TRUE	0.000107557	80.9999
140	rs7949566	ALP	Rheumatoid arthritis	11	126285301	A	G	0.0073	-0.0202027	0.023502	0.39	0.0002	1e-200	58284	NA	FALSE	TRUE	0.00176611	1332.25
141	rs7950422	ALP	Rheumatoid arthritis	11	102108422	A	G	-0.0017	-0.0100503	0.0418022	0.81	0.0002	1.19e-15	58284	rs10895280	FALSE	TRUE	9.59391e-05	72.2499
142	rs7966590	ALP	Rheumatoid arthritis	12	570840	A	G	0.0062	0.00995033	0.0206555	0.630001	0.0002	1e-200	58284	NA	FALSE	TRUE	0.00127458	960.999
143	rs79864192	ALP	Rheumatoid arthritis	20	62592905	T	G	0.0022	-0.040822	0.0340082	0.23	0.0003	3.93e-17	58284	rs73147087	FALSE	TRUE	7.1412e-05	53.7777
144	rs799157	ALP	Rheumatoid arthritis	7	73020301	T	C	0.0055	-0.0304592	0.0763666	0.69	0.0005	1.15e-27	58284	NA	FALSE	TRUE	0.000160663	121
145	rs80021729	ALP	Rheumatoid arthritis	11	134265315	A	C	-0.0033	-0.0100503	0.0191654	0.6	0.0003	3.63e-32	58284	rs877456	FALSE	TRUE	0.000160663	121
146	rs8046061	ALP	Rheumatoid arthritis	16	80767443	T	C	-0.0021	0.00995033	0.0267586	0.709999	0.0002	1.79e-25	58284	rs8045164	FALSE	TRUE	0.000146391	110.25
147	rs829584	ALP	Rheumatoid arthritis	2	30677275	A	G	0.0022	-0.0100503	0.0149006	0.5	0.0002	1.17e-22	58284	NA	FALSE	TRUE	0.000160663	121
148	rs8736	ALP	Rheumatoid arthritis	19	54677189	T	C	0.0055	0.0487902	0.021461	0.0230001	0.0002	1.62e-171	58284	NA	FALSE	TRUE	0.0010033	756.249
149	rs930900	ALP	Rheumatoid arthritis	12	53727545	T	C	-0.003	-0.040822	0.0232403	0.0790005	0.0002	1.46e-44	58284	NA	FALSE	TRUE	0.000298712	225
150	rs9365682	ALP	Rheumatoid arthritis	6	158414308	T	C	0.0016	0.00995033	0.0184663	0.59	0.0002	2.27e-14	58284	NA	FALSE	TRUE	8.4985e-05	63.9999
151	rs9826148	ALP	Rheumatoid arthritis	3	114464858	T	C	-0.0024	0.00995033	0.0233495	0.67	0.0003	4.78e-15	58284	NA	FALSE	TRUE	8.4985e-05	63.9999
152	rs9843214	ALP	Rheumatoid arthritis	3	98540931	T	C	0.0022	0.0198026	0.0172144	0.25	0.0002	2.26e-28	58284	NA	FALSE	TRUE	0.000160663	121
153	rs9926191	ALP	Rheumatoid arthritis	16	2210452	A	G	0.0056	-0.0304592	0.0536205	0.57	0.0004	1.16e-45	58284	NA	FALSE	TRUE	0.000260221	196
154	rs9932007	ALP	Rheumatoid arthritis	16	53494617	A	G	-0.0016	0.0100503	0.0208631	0.630001	0.0002	5.31e-17	58284	rs2024449	FALSE	TRUE	8.4985e-05	63.9999
155	rs11210918	ALP	Rheumatoid arthritis	1	44240533	A	T	-0.0021	-0.0202027	0.0203153	0.32	0.0002	6.81e-28	58284	NA	TRUE	FALSE	0.000146391	110.25
156	rs12655885	ALP	Rheumatoid arthritis	5	68423069	A	T	0.0019	0.00995033	0.0277586	0.719999	0.0002	1.78e-20	58284	rs337253	TRUE	FALSE	0.000119838	90.2499
157	rs13109814	ALP	Rheumatoid arthritis	4	129093103	A	T	-0.0017	-0.0304592	0.022718	0.18	0.0002	5.96e-18	58284	rs4385082	TRUE	FALSE	9.59391e-05	72.2499
158	rs1372448	ALP	Rheumatoid arthritis	8	129981358	A	T	0.0016	0.00995033	0.0233495	0.67	0.0002	4.87e-15	58284	rs11997787	TRUE	FALSE	8.4985e-05	63.9999
159	rs17145892	ALP	Rheumatoid arthritis	11	62200269	A	T	0.0021	0.0198026	0.0262142	0.450001	0.0003	8.19e-17	58284	NA	TRUE	FALSE	6.50679e-05	48.9999
160	rs17532371	ALP	Rheumatoid arthritis	13	41635301	C	G	0.0038	-0.0295588	0.0366543	0.42	0.0004	9.35e-25	58284	NA	TRUE	FALSE	0.000119838	90.2499
161	rs17710	ALP	Rheumatoid arthritis	17	7143994	A	T	0.0061	0.0676586	0.0355479	0.0569994	0.0003	5.78e-106	58284	NA	TRUE	FALSE	0.000548754	413.444
162	rs189174	ALP	Rheumatoid arthritis	3	119818585	C	G	0.002	-0.0392207	0.0237741	0.0990011	0.0002	1.29e-22	58284	NA	TRUE	FALSE	0.000132783	99.9999
163	rs1935	ALP	Rheumatoid arthritis	10	64927823	C	G	-0.01	-0.00995033	0.0195076	0.61	0.0002	1e-200	58284	NA	TRUE	FALSE	0.00330902	2500
164	rs2040189	ALP	Rheumatoid arthritis	18	13659019	C	G	0.0019	0.0100503	0.0145592	0.49	0.0002	3.05e-19	58284	NA	TRUE	FALSE	0.000119838	90.2499
165	rs2670824	ALP	Rheumatoid arthritis	17	72438972	C	G	0.0039	0.0202027	0.0299526	0.5	0.0004	3.04e-26	58284	NA	TRUE	FALSE	0.000126227	95.0624
166	rs28601761	ALP	Rheumatoid arthritis	8	126500031	C	G	0.0087	-0.00995033	0.0115753	0.39	0.0002	1e-200	58284	NA	TRUE	FALSE	0.00250662	1892.25
167	rs28713678	ALP	Rheumatoid arthritis	9	98300739	A	T	-0.0015	0.0512933	0.0241941	0.0340001	0.0002	2.42e-14	58284	rs28535514	TRUE	FALSE	7.46946e-05	56.2499
168	rs2911971	ALP	Rheumatoid arthritis	8	6607634	C	G	-0.0018	0.0202027	0.0175622	0.25	0.0002	1.26e-19	58284	NA	TRUE	FALSE	0.000107557	80.9999
169	rs34239095	ALP	Rheumatoid arthritis	15	89456948	C	G	0.0023	-0.0295588	0.0251567	0.24	0.0002	4.66e-26	58284	rs12911703	TRUE	FALSE	0.000175598	132.25
170	rs3760353	ALP	Rheumatoid arthritis	17	7019049	C	G	-0.0036	-0.00995033	0.0356235	0.780001	0.0004	1.61e-17	58284	NA	TRUE	FALSE	0.000107557	80.9999
171	rs3800461	ALP	Rheumatoid arthritis	6	34616322	C	G	-0.0027	0.0725707	0.0240035	0.0025	0.0003	6.47e-19	58284	NA	TRUE	FALSE	0.000107557	80.9999
172	rs41282145	ALP	Rheumatoid arthritis	9	104249507	A	T	0.0129	0.0295588	0.0596123	0.62	0.0007	3.11e-81	58284	NA	TRUE	FALSE	0.000450803	339.612
173	rs4782568	ALP	Rheumatoid arthritis	16	83980529	C	G	0.0029	0.0202027	0.0230126	0.38	0.0002	3.48e-50	58284	NA	TRUE	FALSE	0.000279135	210.25
174	rs498936	ALP	Rheumatoid arthritis	11	75454878	A	T	-0.0025	-0.040822	0.0297492	0.17	0.0003	4.95e-21	58284	NA	TRUE	FALSE	9.2214e-05	69.4444
175	rs58973023	ALP	Rheumatoid arthritis	13	42959133	A	T	-0.0058	0.0198026	0.0172144	0.25	0.0002	4.48e-198	58284	NA	TRUE	FALSE	0.00111561	840.999
176	rs62122430	ALP	Rheumatoid arthritis	19	18495510	A	T	-0.0023	-0.0304592	0.0332755	0.36	0.0003	2.52e-16	58284	NA	TRUE	FALSE	7.8051e-05	58.7777
177	rs62193162	ALP	Rheumatoid arthritis	2	242268436	A	T	-0.0018	0.0198026	0.0262142	0.450001	0.0002	1.71e-19	58284	NA	TRUE	FALSE	0.000107557	80.9999
178	rs62509311	ALP	Rheumatoid arthritis	8	74907295	A	T	0.0018	0.0487902	0.023515	0.0379997	0.0002	6.42e-16	58284	NA	TRUE	FALSE	0.000107557	80.9999
179	rs6822348	ALP	Rheumatoid arthritis	4	100053894	A	T	0.0045	0.00995033	0.0158443	0.53	0.0002	5.33e-101	58284	NA	TRUE	FALSE	0.00067185	506.249
180	rs7099526	ALP	Rheumatoid arthritis	10	79657705	C	G	-0.0029	-0.0198026	0.0172144	0.25	0.0002	1.22e-41	58284	NA	TRUE	FALSE	0.000279135	210.25
181	rs71378928	ALP	Rheumatoid arthritis	17	66453305	C	G	0.0029	-0.0198026	0.0207539	0.34	0.0002	2.8e-35	58284	NA	TRUE	FALSE	0.000279135	210.25
182	rs74454549	ALP	Rheumatoid arthritis	2	203154251	C	G	0.0026	0.0392207	0.031977	0.22	0.0003	6.45e-18	58284	rs56684065	TRUE	FALSE	9.97379e-05	75.111
183	rs7740107	ALP	Rheumatoid arthritis	6	130374461	A	T	0.0019	0.00995033	0.0226189	0.66	0.0002	5.84e-18	58284	NA	TRUE	FALSE	0.000119838	90.2499
184	rs7900806	ALP	Rheumatoid arthritis	10	69594595	A	T	0.0013	0.0392207	0.0154248	0.0109999	0.0002	5.86e-11	58284	NA	TRUE	FALSE	5.6105e-05	42.2499
185	rs903504	ALP	Rheumatoid arthritis	17	37833600	C	G	0.0034	-0.076961	0.0166894	4e-06	0.0002	3.19e-61	58284	rs907089	TRUE	FALSE	0.000383646	289
186	rs9565082	ALP	Rheumatoid arthritis	13	74737625	C	G	-0.0024	-0.0198026	0.0262142	0.450001	0.0002	1.22e-33	58284	NA	TRUE	FALSE	0.000191196	144

## Sheet: Table S2
Table S2. Detailed information of instrumental variables used in causality estimate between alkaline phosphatase and Total body bone mineral density.
No.	SNP	exposure	outcome	chr	pos	effect_allele	other_allele	beta.exposure	beta.outcome	pval.outcome	se.exposure	pval.exposure	se.outcome	samplesize.outcome	proxy_snp	palindromic	mr_keep	R2	F-statistic
1	rs10201242	ALP	Total body bone mineral density	2	158464849	A	G	-0.0038	-0.0031	0.7722	0.0004	1.68e-23	0.0108	56284	NA	FALSE	TRUE	0.000119838	90.2499
2	rs1021956	ALP	Total body bone mineral density	4	148979174	T	G	0.0042	0.0053	0.4753	0.0003	1.59e-61	0.0074	56284	NA	FALSE	TRUE	0.000260221	196
3	rs10232322	ALP	Total body bone mineral density	7	134548868	A	G	-0.002	-0.0105	0.1841	0.0003	5.34e-12	0.0079	56284	NA	FALSE	TRUE	5.90189e-05	44.4444
4	rs10409243	ALP	Total body bone mineral density	19	10332988	T	C	-0.0022	-0.0086	0.1422	0.0002	1.25e-27	0.0059	56284	NA	FALSE	TRUE	0.000160663	121
5	rs10434761	ALP	Total body bone mineral density	5	115160053	A	G	0.0024	-0.004	0.6179	0.0003	3.15e-17	0.008	56284	NA	FALSE	TRUE	8.4985e-05	63.9999
6	rs1047891	ALP	Total body bone mineral density	2	211540507	A	C	-0.0017	-0.0109	0.08179	0.0002	2.26e-16	0.0063	56284	NA	FALSE	TRUE	9.59391e-05	72.2499
7	rs10716631	ALP	Total body bone mineral density	2	219138170	T	G	0.002	-0.0011	0.9219	0.0002	1.64e-23	0.0112	56284	NA	FALSE	TRUE	0.000132783	99.9999
8	rs10787429	ALP	Total body bone mineral density	10	113949664	T	C	0.004	-0.0007	0.9185	0.0002	6.61e-72	0.0064	56284	NA	FALSE	TRUE	0.000530919	399.999
9	rs10843403	ALP	Total body bone mineral density	12	29540309	T	C	0.0014	0.0074	0.2039	0.0002	6.06e-13	0.0058	56284	NA	FALSE	TRUE	6.50679e-05	48.9999
10	rs10963680	ALP	Total body bone mineral density	9	18629283	A	G	0.0019	-0.0183	0.00612802	0.0002	2.15e-16	0.0067	56284	NA	FALSE	TRUE	0.000119838	90.2499
11	rs11007165	ALP	Total body bone mineral density	10	28916893	T	C	-0.0017	0.0037	0.5615	0.0002	1.73e-15	0.0064	56284	NA	FALSE	TRUE	9.59391e-05	72.2499
12	rs11078312	ALP	Total body bone mineral density	17	2600186	A	G	-0.0025	0.0091	0.3397	0.0003	1.99e-15	0.0096	56284	NA	FALSE	TRUE	9.2214e-05	69.4444
13	rs11078597	ALP	Total body bone mineral density	17	1618363	T	C	0.0043	0.0055	0.4744	0.0002	1.93e-67	0.0077	56284	NA	FALSE	TRUE	0.000613493	462.249
14	rs11119783	ALP	Total body bone mineral density	1	211812772	A	G	-0.002	0.0087	0.1281	0.0002	1.87e-25	0.0057	56284	NA	FALSE	TRUE	0.000132783	99.9999
15	rs11152071	ALP	Total body bone mineral density	18	56087417	T	C	0.0033	0.0023	0.723701	0.0002	1.93e-47	0.0066	56284	NA	FALSE	TRUE	0.000361418	272.25
16	rs111878400	ALP	Total body bone mineral density	20	56100412	A	G	0.004	-0.0053	0.7022	0.0005	2.92e-17	0.0138	56284	NA	FALSE	TRUE	8.4985e-05	63.9999
17	rs113670117	ALP	Total body bone mineral density	14	36099366	T	C	-0.0026	0.0025	0.8111	0.0003	2.13e-14	0.0106	56284	NA	FALSE	TRUE	9.97379e-05	75.111
18	rs11540050	ALP	Total body bone mineral density	7	44240664	T	G	-0.0036	0.0184	0.1698	0.0004	1.23e-15	0.0134	56284	NA	FALSE	TRUE	0.000107557	80.9999
19	rs11601507	ALP	Total body bone mineral density	11	5701074	A	C	0.0082	-0.0216	0.0698506	0.0004	4.82e-106	0.0119	56284	NA	FALSE	TRUE	0.000557782	420.249
20	rs11624069	ALP	Total body bone mineral density	14	103563547	T	C	-0.0026	-0.0102	0.0925998	0.0002	7.72e-39	0.0061	56284	NA	FALSE	TRUE	0.000224382	169
21	rs11663201	ALP	Total body bone mineral density	18	77218855	A	G	-0.0019	0.0084	0.1923	0.0002	1.41e-19	0.0064	56284	NA	FALSE	TRUE	0.000119838	90.2499
22	rs116809741	ALP	Total body bone mineral density	4	77197521	T	G	0.002	0.003	0.8238	0.0002	7.34e-22	0.0133	56284	NA	FALSE	TRUE	0.000132783	99.9999
23	rs117824460	ALP	Total body bone mineral density	19	41371480	A	G	-0.014	0.0226	0.309	0.0007	2.71e-89	0.0222	56284	NA	FALSE	TRUE	0.000530919	399.999
24	rs11928797	ALP	Total body bone mineral density	3	33457493	A	C	0.0028	0.0037	0.7039	0.0003	5.55e-20	0.0097	56284	NA	FALSE	TRUE	0.00011567	87.111
25	rs11931182	ALP	Total body bone mineral density	4	69998379	T	G	0.0014	0.0021	0.7175	0.0002	1.08e-13	0.0058	56284	NA	FALSE	TRUE	6.50679e-05	48.9999
26	rs12133576	ALP	Total body bone mineral density	1	93816400	A	G	0.0018	0.0059	0.319	0.0002	5.69e-19	0.0059	56284	NA	FALSE	TRUE	0.000107557	80.9999
27	rs12208357	ALP	Total body bone mineral density	6	160543148	T	C	0.0032	-0.0134	0.2397	0.0004	1.21e-17	0.0114	56284	NA	FALSE	TRUE	8.4985e-05	63.9999
28	rs1223791	ALP	Total body bone mineral density	1	214321081	A	G	-0.0036	0.0174	0.0256401	0.0003	1.83e-41	0.0078	56284	NA	FALSE	TRUE	0.000191196	144
29	rs12705093	ALP	Total body bone mineral density	7	100477445	A	G	-0.0033	0.0016	0.8827	0.0004	1.87e-18	0.011	56284	NA	FALSE	TRUE	9.03791e-05	68.0624
30	rs12730935	ALP	Total body bone mineral density	1	154419892	A	G	-0.0036	0.0083	0.1565	0.0002	1.83e-77	0.0058	56284	NA	FALSE	TRUE	0.000430088	324
31	rs12895249	ALP	Total body bone mineral density	14	73712922	T	C	-0.0019	-0.0037	0.6019	0.0002	5.47e-14	0.0072	56284	NA	FALSE	TRUE	0.000119838	90.2499
32	rs13006699	ALP	Total body bone mineral density	2	171867152	A	G	-0.0018	0.0159	0.0163399	0.0002	3.74e-16	0.0066	56284	NA	FALSE	TRUE	0.000107557	80.9999
33	rs13013390	ALP	Total body bone mineral density	2	192126727	A	G	-0.0023	0.0062	0.3128	0.0002	4.54e-28	0.0062	56284	NA	FALSE	TRUE	0.000175598	132.25
34	rs13053490	ALP	Total body bone mineral density	22	36559299	A	G	-0.0049	0.0034	0.782299	0.0004	1.7e-30	0.0124	56284	NA	FALSE	TRUE	0.000199244	150.062
35	rs13065991	ALP	Total body bone mineral density	3	47298234	A	G	-0.0017	0.0012	0.8503	0.0002	5.54e-18	0.0062	56284	NA	FALSE	TRUE	9.59391e-05	72.2499
36	rs1317617	ALP	Total body bone mineral density	10	81096589	A	G	0.002	-0.007	0.3124	0.0002	2.25e-16	0.0069	56284	NA	FALSE	TRUE	0.000132783	99.9999
37	rs1318175	ALP	Total body bone mineral density	15	58586129	T	C	0.0032	0.0128	0.0949992	0.0003	4.32e-33	0.0077	56284	NA	FALSE	TRUE	0.000151074	113.778
38	rs1410684	ALP	Total body bone mineral density	6	24932256	T	G	0.004	0.0068	0.2512	0.0002	3.96e-82	0.0059	56284	NA	FALSE	TRUE	0.000530919	399.999
39	rs147667955	ALP	Total body bone mineral density	3	12450838	T	C	-0.0155	0.0068	0.8339	0.0011	3.93e-44	0.0323	56284	NA	FALSE	TRUE	0.000263611	198.553
40	rs1499279	ALP	Total body bone mineral density	5	52106278	T	G	0.0055	0.0198	0.1374	0.0005	1.22e-28	0.0133	56284	NA	FALSE	TRUE	0.000160663	121
41	rs150844304	ALP	Total body bone mineral density	15	43726625	A	C	0.0079	-0.0068	0.6995	0.0006	2.83e-37	0.0177	56284	NA	FALSE	TRUE	0.000230171	173.361
42	rs1574115	ALP	Total body bone mineral density	3	121469225	T	C	-0.0019	0.0124	0.0768493	0.0002	2.44e-16	0.007	56284	NA	FALSE	TRUE	0.000119838	90.2499
43	rs1672991	ALP	Total body bone mineral density	19	35556659	A	G	0.003	0.0024	0.8268	0.0004	1.28e-14	0.0111	56284	NA	FALSE	TRUE	7.46946e-05	56.2499
44	rs17429745	ALP	Total body bone mineral density	4	106038169	T	G	-0.0021	-0.0003	0.9629	0.0002	6.17e-24	0.006	56284	NA	FALSE	TRUE	0.000146391	110.25
45	rs174564	ALP	Total body bone mineral density	11	61588305	A	G	-0.0056	-0.0005	0.9331	0.0002	9.57e-166	0.0061	56284	NA	FALSE	TRUE	0.00104007	783.999
46	rs17604185	ALP	Total body bone mineral density	16	72194763	A	C	-0.005	0.028	0.1387	0.0006	2.21e-15	0.0189	56284	NA	FALSE	TRUE	9.2214e-05	69.4444
47	rs17687445	ALP	Total body bone mineral density	16	79683030	T	G	-0.0033	-0.0188	0.0441296	0.0003	2.93e-27	0.0093	56284	NA	FALSE	TRUE	0.000160663	121
48	rs17714046	ALP	Total body bone mineral density	5	180661980	T	C	-0.0036	0.0209	0.2059	0.0005	5.94e-15	0.0165	56284	NA	FALSE	TRUE	6.8839e-05	51.8399
49	rs17721822	ALP	Total body bone mineral density	20	6469596	A	G	-0.0016	0.0079	0.1903	0.0002	1.69e-14	0.006	56284	NA	FALSE	TRUE	8.4985e-05	63.9999
50	rs180029	ALP	Total body bone mineral density	1	109633973	T	C	-0.0028	0.0107	0.2067	0.0003	3.01e-27	0.0085	56284	NA	FALSE	TRUE	0.00011567	87.111
51	rs1883783	ALP	Total body bone mineral density	1	54890956	T	G	-0.0014	-0.0053	0.3698	0.0002	2.44e-13	0.0059	56284	NA	FALSE	TRUE	6.50679e-05	48.9999
52	rs1890896	ALP	Total body bone mineral density	10	93641757	T	C	0.0018	-0.0008	0.884	0.0002	2.94e-20	0.0057	56284	NA	FALSE	TRUE	0.000107557	80.9999
53	rs1966384	ALP	Total body bone mineral density	10	116627910	T	G	0.0017	0.002	0.735501	0.0002	5.41e-18	0.0058	56284	NA	FALSE	TRUE	9.59391e-05	72.2499
54	rs2021309	ALP	Total body bone mineral density	20	60728038	T	C	-0.0025	0.0016	0.8453	0.0003	3.53e-18	0.0082	56284	NA	FALSE	TRUE	9.2214e-05	69.4444
55	rs2041081	ALP	Total body bone mineral density	2	199243372	T	C	0.0027	-0.0055	0.3492	0.0002	1.65e-39	0.0059	56284	NA	FALSE	TRUE	0.00024197	182.25
56	rs2043085	ALP	Total body bone mineral density	15	58680954	T	C	-0.0043	0.0011	0.8483	0.0002	4.88e-102	0.0058	56284	NA	FALSE	TRUE	0.000613493	462.249
57	rs2075710	ALP	Total body bone mineral density	19	1106845	T	C	0.0018	0.0026	0.696299	0.0002	3.32e-15	0.0067	56284	NA	FALSE	TRUE	0.000107557	80.9999
58	rs2107717	ALP	Total body bone mineral density	7	98005398	T	C	0.0019	0.0124	0.0401597	0.0002	9.41e-18	0.006	56284	NA	FALSE	TRUE	0.000119838	90.2499
59	rs2191030	ALP	Total body bone mineral density	3	45910946	T	C	0.002	-0.0219	0.0017	0.0002	5.94e-17	0.007	56284	NA	FALSE	TRUE	0.000132783	99.9999
60	rs2239222	ALP	Total body bone mineral density	14	73011885	A	G	0.0029	0.0088	0.137	0.0002	7.57e-45	0.0059	56284	NA	FALSE	TRUE	0.000279135	210.25
61	rs2241878	ALP	Total body bone mineral density	2	234183718	T	C	-0.0016	0.0174	0.002274	0.0002	4.17e-17	0.0057	56284	NA	FALSE	TRUE	8.4985e-05	63.9999
62	rs2278222	ALP	Total body bone mineral density	5	178581797	T	C	-0.0017	0.0113	0.1045	0.0002	9.52e-14	0.007	56284	NA	FALSE	TRUE	9.59391e-05	72.2499
63	rs2290846	ALP	Total body bone mineral density	4	151199080	A	G	-0.0027	-0.0016	0.8067	0.0002	3.81e-36	0.0064	56284	NA	FALSE	TRUE	0.00024197	182.25
64	rs2298058	ALP	Total body bone mineral density	13	95248566	T	C	0.0052	-0.0077	0.2093	0.0002	4.71e-131	0.0061	56284	NA	FALSE	TRUE	0.000896925	675.999
65	rs2299142	ALP	Total body bone mineral density	7	42061523	T	C	0.0014	-0.0104	0.0674497	0.0002	3.63e-12	0.0057	56284	NA	FALSE	TRUE	6.50679e-05	48.9999
66	rs2338222	ALP	Total body bone mineral density	5	71727922	T	G	-0.0018	0.0141	0.01348	0.0002	1.23e-19	0.0057	56284	NA	FALSE	TRUE	0.000107557	80.9999
67	rs2436854	ALP	Total body bone mineral density	8	103826037	A	G	-0.0019	-0.0095	0.1346	0.0002	1.69e-18	0.0064	56284	NA	FALSE	TRUE	0.000119838	90.2499
68	rs2460383	ALP	Total body bone mineral density	2	135014126	T	C	0.0035	-0.0011	0.8752	0.0002	3.99e-53	0.0067	56284	NA	FALSE	TRUE	0.000406536	306.25
69	rs2460448	ALP	Total body bone mineral density	16	89700881	A	G	0.0016	-0.0014	0.8223	0.0002	4.25e-15	0.0063	56284	NA	FALSE	TRUE	8.4985e-05	63.9999
70	rs2465956	ALP	Total body bone mineral density	2	109065004	T	C	0.0022	-0.0115	0.1102	0.0002	1.85e-18	0.0072	56284	NA	FALSE	TRUE	0.000160663	121
71	rs252761	ALP	Total body bone mineral density	5	77380723	T	G	0.0015	-0.0002	0.9682	0.0002	6.14e-14	0.006	56284	NA	FALSE	TRUE	7.46946e-05	56.2499
72	rs2535627	ALP	Total body bone mineral density	3	52845105	T	C	0.0015	-0.006	0.2971	0.0002	8.65e-15	0.0057	56284	NA	FALSE	TRUE	7.46946e-05	56.2499
73	rs2547239	ALP	Total body bone mineral density	19	48382157	T	C	0.0028	0.0082	0.2917	0.0003	2.64e-27	0.0078	56284	NA	FALSE	TRUE	0.00011567	87.111
74	rs2642438	ALP	Total body bone mineral density	1	220970028	A	G	-0.0033	0.0089	0.1677	0.0002	9.39e-56	0.0065	56284	NA	FALSE	TRUE	0.000361418	272.25
75	rs2706762	ALP	Total body bone mineral density	2	70488470	T	C	-0.0024	-0.005	0.5443	0.0003	8.05e-19	0.0083	56284	NA	FALSE	TRUE	8.4985e-05	63.9999
76	rs273960	ALP	Total body bone mineral density	7	137597005	T	C	-0.0017	0.0086	0.1408	0.0002	2.08e-17	0.0059	56284	NA	FALSE	TRUE	9.59391e-05	72.2499
77	rs28570619	ALP	Total body bone mineral density	19	33517152	A	G	0.0072	0.0256	0.0578203	0.0005	5.5e-56	0.0135	56284	NA	FALSE	TRUE	0.000275299	207.36
78	rs2862300	ALP	Total body bone mineral density	1	177943591	A	G	-0.0025	0.0096	0.1488	0.0002	2.44e-28	0.0066	56284	NA	FALSE	TRUE	0.000207458	156.25
79	rs28929474	ALP	Total body bone mineral density	14	94844947	T	C	0.0182	-0.0752	0.000365098	0.0007	2.21e-145	0.0211	56284	NA	FALSE	TRUE	0.000896925	675.999
80	rs2919872	ALP	Total body bone mineral density	2	88428571	T	C	-0.0023	0.0063	0.2718	0.0002	3.33e-31	0.0057	56284	NA	FALSE	TRUE	0.000175598	132.25
81	rs2977986	ALP	Total body bone mineral density	8	71143556	A	C	0.0028	-0.0021	0.7779	0.0003	2.36e-25	0.0075	56284	NA	FALSE	TRUE	0.00011567	87.111
82	rs34467936	ALP	Total body bone mineral density	11	47915299	A	G	0.0017	-0.0068	0.2787	0.0002	8.62e-17	0.0062	56284	NA	FALSE	TRUE	9.59391e-05	72.2499
83	rs34517439	ALP	Total body bone mineral density	1	78450517	A	C	0.0029	0.0011	0.9097	0.0003	3.37e-21	0.0099	56284	NA	FALSE	TRUE	0.000124079	93.4443
84	rs35135885	ALP	Total body bone mineral density	7	65475734	T	C	0.0018	0.0034	0.5642	0.0002	1.38e-19	0.0059	56284	NA	FALSE	TRUE	0.000107557	80.9999
85	rs3813829	ALP	Total body bone mineral density	4	111120166	A	G	0.0021	0.0057	0.3793	0.0002	8.52e-22	0.0064	56284	NA	FALSE	TRUE	0.000146391	110.25
86	rs3822856	ALP	Total body bone mineral density	6	116316103	A	C	0.0022	-0.0021	0.728201	0.0002	2.47e-29	0.006	56284	NA	FALSE	TRUE	0.000160663	121
87	rs3918253	ALP	Total body bone mineral density	20	44639511	T	C	0.0023	-0.0052	0.3661	0.0002	1.04e-32	0.0058	56284	NA	FALSE	TRUE	0.000175598	132.25
88	rs399970	ALP	Total body bone mineral density	19	57063916	T	G	-0.0021	-0.003	0.6474	0.0002	5.67e-21	0.0066	56284	NA	FALSE	TRUE	0.000146391	110.25
89	rs4092465	ALP	Total body bone mineral density	18	55080437	A	G	-0.0022	0.0099	0.1029	0.0002	6.03e-26	0.0061	56284	NA	FALSE	TRUE	0.000160663	121
90	rs41280463	ALP	Total body bone mineral density	4	154191226	A	G	-0.0026	0.0168	0.0335398	0.0003	1.76e-22	0.0079	56284	NA	FALSE	TRUE	9.97379e-05	75.111
91	rs429358	ALP	Total body bone mineral density	19	45411941	T	C	0.0036	-0.0119	0.1563	0.0003	1.54e-40	0.0084	56284	NA	FALSE	TRUE	0.000191196	144
92	rs4414647	ALP	Total body bone mineral density	2	181882742	A	G	-0.0018	0.0139	0.0173301	0.0002	2.37e-18	0.0058	56284	NA	FALSE	TRUE	0.000107557	80.9999
93	rs4468717	ALP	Total body bone mineral density	18	3457606	T	C	-0.0029	-0.0088	0.551501	0.0004	2.68e-15	0.0147	56284	NA	FALSE	TRUE	6.97983e-05	52.5624
94	rs453639	ALP	Total body bone mineral density	6	132049657	A	C	0.0017	-0.0091	0.1414	0.0002	2e-15	0.0062	56284	NA	FALSE	TRUE	9.59391e-05	72.2499
95	rs4646248	ALP	Total body bone mineral density	8	18260355	T	C	0.0015	0.0085	0.1746	0.0002	1.6e-12	0.0063	56284	NA	FALSE	TRUE	7.46946e-05	56.2499
96	rs4671103	ALP	Total body bone mineral density	2	64916181	A	C	-0.0015	-0.003	0.6278	0.0002	3.06e-12	0.0063	56284	NA	FALSE	TRUE	7.46946e-05	56.2499
97	rs469721	ALP	Total body bone mineral density	1	91530001	T	C	0.0018	-0.0032	0.6561	0.0002	1.06e-13	0.0072	56284		FALSE	TRUE	0.000107557	80.9999
98	rs4712253	ALP	Total body bone mineral density	6	15526417	T	C	-0.002	-0.0035	0.5404	0.0002	1.57e-23	0.0057	56284		FALSE	TRUE	0.000132783	99.9999
99	rs4728142	ALP	Total body bone mineral density	7	128573967	A	G	0.0017	-0.0106	0.06409	0.0002	2.16e-17	0.0057	56284		FALSE	TRUE	9.59391e-05	72.2499
100	rs4764086	ALP	Total body bone mineral density	12	14568452	A	G	0.0017	0.0102	0.0740304	0.0002	9.19e-18	0.0057	56284		FALSE	TRUE	9.59391e-05	72.2499
101	rs4767896	ALP	Total body bone mineral density	12	120887513	A	G	0.0051	-0.0427	0.0372503	0.0006	3.5e-17	0.0205	56284		FALSE	TRUE	9.59391e-05	72.2499
102	rs476934	ALP	Total body bone mineral density	9	104186503	T	C	0.0054	0.0003	0.9721	0.0003	1.43e-74	0.0087	56284		FALSE	TRUE	0.000430088	324
103	rs4782366	ALP	Total body bone mineral density	16	88524298	T	C	-0.0017	0.0263	0.00840292	0.0002	5.46e-17	0.01	56284		FALSE	TRUE	9.59391e-05	72.2499
104	rs4822983	ALP	Total body bone mineral density	22	29115066	T	C	-0.0023	-0.0036	0.5654	0.0002	7.05e-27	0.0062	56284		FALSE	TRUE	0.000175598	132.25
105	rs4835265	ALP	Total body bone mineral density	4	146821410	A	C	0.0025	-0.0055	0.4711	0.0003	5.57e-21	0.0077	56284		FALSE	TRUE	9.2214e-05	69.4444
106	rs4916009	ALP	Total body bone mineral density	1	65371418	T	C	0.0029	0.0026	0.7982	0.0003	1.59e-16	0.0103	56284		FALSE	TRUE	0.000124079	93.4443
107	rs4985376	ALP	Total body bone mineral density	16	69944335	A	G	0.0015	-0.0082	0.1668	0.0002	3.71e-13	0.006	56284		FALSE	TRUE	7.46946e-05	56.2499
108	rs550510	ALP	Total body bone mineral density	17	46926615	A	G	0.0026	-0.0165	0.0414105	0.0003	5.94e-22	0.0081	56284		FALSE	TRUE	9.97379e-05	75.111
109	rs55714927	ALP	Total body bone mineral density	17	7080316	T	C	0.0129	-0.0174	0.0361002	0.0002	1e-200	0.0083	56284		FALSE	TRUE	0.00549447	4160.24
110	rs56276813	ALP	Total body bone mineral density	1	205730573	T	G	0.0021	0.0093	0.1455	0.0002	1.69e-22	0.0064	56284		FALSE	TRUE	0.000146391	110.25
111	rs56317403	ALP	Total body bone mineral density	10	102670196	T	G	0.0018	0.0067	0.3325	0.0002	3.31e-13	0.0069	56284		FALSE	TRUE	0.000107557	80.9999
112	rs56332871	ALP	Total body bone mineral density	15	96714816	A	C	0.0021	0.0041	0.5212	0.0002	1.64e-22	0.0065	56284		FALSE	TRUE	0.000146391	110.25
113	rs5751777	ALP	Total body bone mineral density	22	24267047	T	C	-0.0022	0.003	0.621901	0.0002	2.07e-29	0.006	56284		FALSE	TRUE	0.000160663	121
114	rs5757184	ALP	Total body bone mineral density	22	39019853	T	C	0.0021	-0.0117	0.1955	0.0003	2.38e-11	0.009	56284		FALSE	TRUE	6.50679e-05	48.9999
115	rs5771222	ALP	Total body bone mineral density	22	50445704	T	C	0.0014	-0.0091	0.1118	0.0002	2.5e-12	0.0057	56284		FALSE	TRUE	6.50679e-05	48.9999
116	rs6029273	ALP	Total body bone mineral density	20	39313690	A	G	0.0029	-0.0136	0.0852806	0.0003	9.17e-27	0.0079	56284		FALSE	TRUE	0.000124079	93.4443
117	rs603424	ALP	Total body bone mineral density	10	102075479	A	G	-0.0035	0.0096	0.1906	0.0003	2.92e-40	0.0073	56284		FALSE	TRUE	0.000180723	136.111
118	rs6060269	ALP	Total body bone mineral density	20	33736515	A	C	-0.0017	0.011	0.3899	0.0002	7.28e-19	0.0128	56284		FALSE	TRUE	9.59391e-05	72.2499
119	rs6119324	ALP	Total body bone mineral density	20	29991045	A	C	-0.0027	0.0006	0.9387	0.0002	9.03e-28	0.0073	56284		FALSE	TRUE	0.00024197	182.25
120	rs62109001	ALP	Total body bone mineral density	19	41408159	A	G	-0.0031	0.0094	0.542099	0.0005	8.01e-11	0.0155	56284		FALSE	TRUE	5.10459e-05	38.4399
121	rs62130312	ALP	Total body bone mineral density	19	49105126	T	C	0.0029	0.0054	0.5434	0.0003	3.19e-23	0.0089	56284		FALSE	TRUE	0.000124079	93.4443
122	rs62280667	ALP	Total body bone mineral density	3	101084604	T	C	0.0023	-0.0112	0.0687195	0.0002	1.35e-29	0.0061	56284		FALSE	TRUE	0.000175598	132.25
123	rs62463430	ALP	Total body bone mineral density	7	72414219	A	G	-0.0023	-0.016	0.3653	0.0003	4.76e-14	0.0176	56284		FALSE	TRUE	7.8051e-05	58.7777
124	rs62501971	ALP	Total body bone mineral density	8	30182929	A	G	0.0023	0.0068	0.3272	0.0002	5.55e-23	0.007	56284		FALSE	TRUE	0.000175598	132.25
125	rs6421984	ALP	Total body bone mineral density	11	305619	T	C	-0.0058	0.0165	0.0269898	0.0002	2.16e-192	0.0075	56284		FALSE	TRUE	0.00111561	840.999
126	rs6440133	ALP	Total body bone mineral density	3	142766744	T	C	-0.0017	-0.0109	0.0667406	0.0002	3.91e-18	0.006	56284		FALSE	TRUE	9.59391e-05	72.2499
127	rs6503238	ALP	Total body bone mineral density	17	9582214	T	C	0.0029	-0.0074	0.2702	0.0002	1.4e-36	0.0067	56284		FALSE	TRUE	0.000279135	210.25
128	rs6542680	ALP	Total body bone mineral density	2	3640142	T	C	-0.0028	0.0166	0.0332897	0.0003	1.63e-29	0.0078	56284		FALSE	TRUE	0.00011567	87.111
129	rs6602909	ALP	Total body bone mineral density	13	114551993	T	C	-0.0016	-0.002	0.77	0.0002	3.84e-14	0.0067	56284		FALSE	TRUE	8.4985e-05	63.9999
130	rs666727	ALP	Total body bone mineral density	12	111989658	T	C	-0.0039	0.0067	0.3395	0.0002	4.28e-60	0.007	56284		FALSE	TRUE	0.000504719	380.249
131	rs6680628	ALP	Total body bone mineral density	1	21765211	A	G	0.0149	-0.0134	0.0741396	0.0002	1e-200	0.0075	56284		FALSE	TRUE	0.00731682	5550.24
132	rs6693447	ALP	Total body bone mineral density	1	2330190	T	G	-0.0022	-0.0101	0.0814104	0.0002	8.45e-29	0.0058	56284		FALSE	TRUE	0.000160663	121
133	rs6706968	ALP	Total body bone mineral density	2	121310269	A	C	-0.002	0.002	0.7377	0.0002	1.34e-24	0.0059	56284		FALSE	TRUE	0.000132783	99.9999
134	rs6749773	ALP	Total body bone mineral density	2	48642541	A	G	-0.0017	0.0052	0.3605	0.0002	1.94e-17	0.0057	56284		FALSE	TRUE	9.59391e-05	72.2499
135	rs6822283	ALP	Total body bone mineral density	4	83218230	T	C	0.0017	0.0011	0.8742	0.0002	6.66e-13	0.0066	56284		FALSE	TRUE	9.59391e-05	72.2499
136	rs687339	ALP	Total body bone mineral density	3	135932359	T	C	0.0036	0.0126	0.0634995	0.0002	3.83e-52	0.0068	56284		FALSE	TRUE	0.000430088	324
137	rs6898290	ALP	Total body bone mineral density	5	158513546	T	C	-0.002	0.0025	0.665301	0.0002	7.44e-24	0.0058	56284		FALSE	TRUE	0.000132783	99.9999
138	rs6919004	ALP	Total body bone mineral density	6	7215541	T	C	-0.0019	0.0165	0.00385896	0.0002	5.69e-22	0.0057	56284		FALSE	TRUE	0.000119838	90.2499
139	rs7101940	ALP	Total body bone mineral density	11	122534810	A	G	-0.0016	-0.0109	0.0617206	0.0002	1.27e-15	0.0058	56284		FALSE	TRUE	8.4985e-05	63.9999
140	rs71405688	ALP	Total body bone mineral density	15	90743886	T	C	0.0025	-0.0229	0.0100399	0.0003	1.97e-16	0.0089	56284		FALSE	TRUE	9.2214e-05	69.4444
141	rs72766551	ALP	Total body bone mineral density	16	4348580	T	C	-0.002	-0.0111	0.1182	0.0002	4.41e-18	0.0071	56284		FALSE	TRUE	0.000132783	99.9999
142	rs72801474	ALP	Total body bone mineral density	5	132444128	A	G	-0.0034	0.0291	0.00724102	0.0003	5.69e-23	0.0109	56284		FALSE	TRUE	0.000170546	128.444
143	rs7287617	ALP	Total body bone mineral density	22	39897163	A	G	0.0028	0.003	0.623199	0.0002	1.96e-40	0.0061	56284		FALSE	TRUE	0.000260221	196
144	rs73536729	ALP	Total body bone mineral density	16	47888097	A	G	0.004	-0.0045	0.7296	0.0005	3.34e-16	0.0131	56284		FALSE	TRUE	8.4985e-05	63.9999
145	rs73566945	ALP	Total body bone mineral density	9	139327599	A	G	0.0029	-0.0105	0.1204	0.0002	2.28e-32	0.0068	56284		FALSE	TRUE	0.000279135	210.25
146	rs7450517	ALP	Total body bone mineral density	6	53902843	A	G	-0.002	0.0011	0.8538	0.0002	4.79e-22	0.0061	56284		FALSE	TRUE	0.000132783	99.9999
147	rs75403547	ALP	Total body bone mineral density	16	4940443	T	C	-0.0025	-0.0013	0.9109	0.0004	2.98e-11	0.0112	56284		FALSE	TRUE	5.18725e-05	39.0624
148	rs75460349	ALP	Total body bone mineral density	1	27180088	A	C	0.007	0.0265	0.1931	0.0006	5.65e-27	0.0203	56284		FALSE	TRUE	0.000180723	136.111
149	rs75916629	ALP	Total body bone mineral density	19	20213781	A	G	0.0065	-0.0271	0.248	0.0007	4.63e-22	0.0235	56284		FALSE	TRUE	0.000114493	86.2244
150	rs75999022	ALP	Total body bone mineral density	7	107017135	T	C	-0.0029	0.0037	0.600999	0.0002	1.15e-34	0.007	56284		FALSE	TRUE	0.000279135	210.25
151	rs7641195	ALP	Total body bone mineral density	3	132202013	T	C	0.0022	-0.0129	0.0231398	0.0002	4.31e-29	0.0057	56284		FALSE	TRUE	0.000160663	121
152	rs7646106	ALP	Total body bone mineral density	3	5257971	T	C	0.0021	0.0093	0.2476	0.0003	4.07e-16	0.008	56284		FALSE	TRUE	6.50679e-05	48.9999
153	rs76669111	ALP	Total body bone mineral density	10	5245780	T	G	0.0032	0.0039	0.626599	0.0003	6.07e-32	0.008	56284		FALSE	TRUE	0.000151074	113.778
154	rs76708468	ALP	Total body bone mineral density	17	62206299	T	C	0.0045	0.0084	0.6888	0.0006	2.3e-15	0.0209	56284		FALSE	TRUE	7.46946e-05	56.2499
155	rs77243579	ALP	Total body bone mineral density	6	109640864	A	G	0.0019	-0.001	0.9328	0.0002	2.9e-20	0.0122	56284		FALSE	TRUE	0.000119838	90.2499
156	rs77542162	ALP	Total body bone mineral density	17	67081278	A	G	-0.006	0.0236	0.264	0.0007	1.23e-19	0.0211	56284		FALSE	TRUE	9.75581e-05	73.4693
157	rs77617068	ALP	Total body bone mineral density	4	37429097	T	C	-0.0029	0.0089	0.3788	0.0003	3.54e-18	0.0101	56284		FALSE	TRUE	0.000124079	93.4443
158	rs77653204	ALP	Total body bone mineral density	19	45614835	A	G	-0.0039	0.003	0.847	0.0005	7.19e-16	0.0154	56284		FALSE	TRUE	8.07892e-05	60.8399
159	rs78173576	ALP	Total body bone mineral density	17	7217099	T	G	-0.0104	0.0435	0.0317001	0.0005	2.58e-84	0.0202	56284		FALSE	TRUE	0.000574218	432.639
160	rs78444298	ALP	Total body bone mineral density	1	184672098	A	G	-0.0092	0.0279	0.2335	0.0007	2.49e-36	0.0234	56284		FALSE	TRUE	0.00022934	172.734
161	rs7901425	ALP	Total body bone mineral density	10	130888067	T	C	0.0018	-0.0074	0.2747	0.0002	2.64e-15	0.0068	56284		FALSE	TRUE	0.000107557	80.9999
162	rs7949566	ALP	Total body bone mineral density	11	126285301	A	G	0.0073	-0.0165	0.00458997	0.0002	1e-200	0.0058	56284		FALSE	TRUE	0.00176611	1332.25
163	rs7950422	ALP	Total body bone mineral density	11	102107745	A	G	-0.0017	-0.0065	0.3726	0.0002	1.19e-15	0.0073	56284		FALSE	TRUE	9.59391e-05	72.2499
164	rs7966590	ALP	Total body bone mineral density	12	570840	A	G	0.0062	-0.0024	0.7188	0.0002	1e-200	0.0068	56284		FALSE	TRUE	0.00127458	960.999
165	rs79864192	ALP	Total body bone mineral density	20	62592903	T	G	0.0022	-0.0004	0.9576	0.0003	3.93e-17	0.0082	56284		FALSE	TRUE	7.1412e-05	53.7777
166	rs799157	ALP	Total body bone mineral density	7	73020301	T	C	0.0055	-0.0502	0.00453795	0.0005	1.15e-27	0.0177	56284		FALSE	TRUE	0.000160663	121
167	rs7998010	ALP	Total body bone mineral density	13	22810615	A	G	-0.0014	0.0026	0.681201	0.0002	1.23e-11	0.0064	56284		FALSE	TRUE	6.50679e-05	48.9999
168	rs80021729	ALP	Total body bone mineral density	11	134263734	A	C	-0.0033	-0.0029	0.733	0.0003	3.63e-32	0.0086	56284		FALSE	TRUE	0.000160663	121
169	rs8046061	ALP	Total body bone mineral density	16	80752293	T	C	-0.0021	-0.0048	0.4084	0.0002	1.79e-25	0.0058	56284		FALSE	TRUE	0.000146391	110.25
170	rs829584	ALP	Total body bone mineral density	2	30677275	A	G	0.0022	0.0015	0.8288	0.0002	1.17e-22	0.0068	56284		FALSE	TRUE	0.000160663	121
171	rs933574	ALP	Total body bone mineral density	16	11792700	A	C	-0.0023	-0.0015	0.7935	0.0002	6.63e-32	0.0057	56284		FALSE	TRUE	0.000175598	132.25
172	rs9365682	ALP	Total body bone mineral density	6	158414308	T	C	0.0016	-0.0053	0.4066	0.0002	2.27e-14	0.0064	56284		FALSE	TRUE	8.4985e-05	63.9999
173	rs9826148	ALP	Total body bone mineral density	3	114464858	T	C	-0.0024	0.0012	0.8918	0.0003	4.78e-15	0.009	56284		FALSE	TRUE	8.4985e-05	63.9999
174	rs9843214	ALP	Total body bone mineral density	3	98540931	T	C	0.0022	-0.0022	0.6983	0.0002	2.26e-28	0.0057	56284		FALSE	TRUE	0.000160663	121
175	rs9926191	ALP	Total body bone mineral density	16	2210452	A	G	0.0056	-0.0271	0.02305	0.0004	1.16e-45	0.0119	56284		FALSE	TRUE	0.000260221	196
176	rs9932007	ALP	Total body bone mineral density	16	53456661	A	G	-0.0016	-0.003	0.6038	0.0002	5.31e-17	0.0057	56284		FALSE	TRUE	8.4985e-05	63.9999
177	rs10991460	ALP	Total body bone mineral density	9	107774003	C	G	0.0013	-0.0037	0.537499	0.0002	4.68e-11	0.006	56284	NA	TRUE	FALSE	5.6105e-05	42.2499
178	rs11210918	ALP	Total body bone mineral density	1	44240533	A	T	-0.0021	0.0076	0.1872	0.0002	6.81e-28	0.0058	56284	NA	TRUE	FALSE	0.000146391	110.25
179	rs12655885	ALP	Total body bone mineral density	5	68422637	A	T	0.0019	-0.0096	0.2507	0.0002	1.78e-20	0.0084	56284	NA	TRUE	FALSE	0.000119838	90.2499
180	rs13109814	ALP	Total body bone mineral density	4	129089444	A	T	-0.0017	0.0047	0.4427	0.0002	5.96e-18	0.0061	56284	NA	TRUE	FALSE	9.59391e-05	72.2499
181	rs1372448	ALP	Total body bone mineral density	8	129950323	A	T	0.0016	0.0175	0.00268497	0.0002	4.87e-15	0.0058	56284	NA	TRUE	FALSE	8.4985e-05	63.9999
182	rs141002682	ALP	Total body bone mineral density	22	38240368	C	G	-0.0032	0.0175	0.2741	0.0005	7.4e-11	0.016	56284	NA	TRUE	FALSE	5.43921e-05	40.9599
183	rs146326139	ALP	Total body bone mineral density	12	124157175	C	G	0.0074	-0.0091	0.7626	0.0009	1.41e-17	0.0301	56284	NA	TRUE	FALSE	8.97715e-05	67.6048
184	rs17145892	ALP	Total body bone mineral density	11	62200269	A	T	0.0021	-0.0152	0.0404902	0.0003	8.19e-17	0.0074	56284	NA	TRUE	FALSE	6.50679e-05	48.9999
185	rs17532371	ALP	Total body bone mineral density	13	41635301	C	G	0.0038	-0.0086	0.4349	0.0004	9.35e-25	0.0111	56284	NA	TRUE	FALSE	0.000119838	90.2499
186	rs17710	ALP	Total body bone mineral density	17	7143994	A	T	0.0061	0.0062	0.4799	0.0003	5.78e-106	0.0088	56284	NA	TRUE	FALSE	0.000548754	413.444
187	rs189174	ALP	Total body bone mineral density	3	119818585	C	G	0.002	-0.0038	0.5282	0.0002	1.29e-22	0.0061	56284	NA	TRUE	FALSE	0.000132783	99.9999
188	rs1935	ALP	Total body bone mineral density	10	64927823	C	G	-0.01	-0.0034	0.560701	0.0002	1e-200	0.0058	56284	NA	TRUE	FALSE	0.00330902	2500
189	rs2040189	ALP	Total body bone mineral density	18	13659019	C	G	0.0019	0.022	0.000210902	0.0002	3.05e-19	0.0059	56284	NA	TRUE	FALSE	0.000119838	90.2499
190	rs2670824	ALP	Total body bone mineral density	17	72438972	C	G	0.0039	0.0162	0.1615	0.0004	3.04e-26	0.0116	56284	NA	TRUE	FALSE	0.000126227	95.0624
191	rs28601761	ALP	Total body bone mineral density	8	126500031	C	G	0.0087	-0.0057	0.3299	0.0002	1e-200	0.0058	56284	NA	TRUE	FALSE	0.00250662	1892.25
192	rs28713678	ALP	Total body bone mineral density	9	98299678	A	T	-0.0015	-0.024	0.000272797	0.0002	2.42e-14	0.0066	56284	NA	TRUE	FALSE	7.46946e-05	56.2499
193	rs2911971	ALP	Total body bone mineral density	8	6607634	C	G	-0.0018	-0.0041	0.4991	0.0002	1.26e-19	0.006	56284	NA	TRUE	FALSE	0.000107557	80.9999
194	rs2970818	ALP	Total body bone mineral density	12	4606168	A	T	-0.0046	0.0276	0.00423604	0.0003	2.95e-45	0.0097	56284	NA	TRUE	FALSE	0.000312131	235.111
195	rs34239095	ALP	Total body bone mineral density	15	89455768	C	G	0.0023	-0.0154	0.0183802	0.0002	4.66e-26	0.0065	56284	NA	TRUE	FALSE	0.000175598	132.25
196	rs3760353	ALP	Total body bone mineral density	17	7019049	C	G	-0.0036	-0.0115	0.3369	0.0004	1.61e-17	0.0119	56284	NA	TRUE	FALSE	0.000107557	80.9999
197	rs3800461	ALP	Total body bone mineral density	6	34616322	C	G	-0.0027	-0.0071	0.4353	0.0003	6.47e-19	0.0091	56284	NA	TRUE	FALSE	0.000107557	80.9999
198	rs41282145	ALP	Total body bone mineral density	9	104249507	A	T	0.0129	0.0045	0.8087	0.0007	3.11e-81	0.0186	56284	NA	TRUE	FALSE	0.000450803	339.612
199	rs4782568	ALP	Total body bone mineral density	16	83980529	C	G	0.0029	-0.0118	0.0564898	0.0002	3.48e-50	0.0062	56284		TRUE	FALSE	0.000279135	210.25
200	rs498936	ALP	Total body bone mineral density	11	75454878	A	T	-0.0025	0.0033	0.6455	0.0003	4.95e-21	0.0073	56284		TRUE	FALSE	9.2214e-05	69.4444
201	rs5112	ALP	Total body bone mineral density	19	45430280	C	G	0.0074	0.0002	0.9821	0.0002	1e-200	0.0077	56284		TRUE	FALSE	0.00181474	1369
202	rs58973023	ALP	Total body bone mineral density	13	42959133	A	T	-0.0058	0.0597	3.78966e-25	0.0002	4.48e-198	0.0058	56284		TRUE	FALSE	0.00111561	840.999
203	rs62122430	ALP	Total body bone mineral density	19	18495510	A	T	-0.0023	0.0049	0.5506	0.0003	2.52e-16	0.0083	56284		TRUE	FALSE	7.8051e-05	58.7777
204	rs62193162	ALP	Total body bone mineral density	2	242268436	A	T	-0.0018	-0.0013	0.8315	0.0002	1.71e-19	0.006	56284		TRUE	FALSE	0.000107557	80.9999
205	rs62509311	ALP	Total body bone mineral density	8	74907295	A	T	0.0018	-0.0125	0.05595	0.0002	6.42e-16	0.0065	56284		TRUE	FALSE	0.000107557	80.9999
206	rs6822348	ALP	Total body bone mineral density	4	100053894	A	T	0.0045	-0.0069	0.2684	0.0002	5.33e-101	0.0062	56284		TRUE	FALSE	0.00067185	506.249
207	rs7099526	ALP	Total body bone mineral density	10	79657705	C	G	-0.0029	-0.0032	0.6159	0.0002	1.22e-41	0.0063	56284		TRUE	FALSE	0.000279135	210.25
208	rs71378928	ALP	Total body bone mineral density	17	66453305	C	G	0.0029	-0.023	0.000780908	0.0002	2.8e-35	0.0068	56284		TRUE	FALSE	0.000279135	210.25
209	rs74454549	ALP	Total body bone mineral density	2	203152767	C	G	0.0026	-0.0182	0.0445102	0.0003	6.45e-18	0.009	56284		TRUE	FALSE	9.97379e-05	75.111
210	rs76157475	ALP	Total body bone mineral density	19	42538896	C	G	-0.0047	0.0244	0.2089	0.0006	2.74e-15	0.0194	56284		TRUE	FALSE	8.14811e-05	61.361
211	rs7740107	ALP	Total body bone mineral density	6	130374461	A	T	0.0019	0.0009	0.8864	0.0002	5.84e-18	0.0065	56284		TRUE	FALSE	0.000119838	90.2499
212	rs7900806	ALP	Total body bone mineral density	10	69594595	A	T	0.0013	0.0125	0.0385398	0.0002	5.86e-11	0.006	56284		TRUE	FALSE	5.6105e-05	42.2499
213	rs903504	ALP	Total body bone mineral density	17	37829570	C	G	0.0034	0.0036	0.5767	0.0002	3.19e-61	0.0064	56284		TRUE	FALSE	0.000383646	289
214	rs9565082	ALP	Total body bone mineral density	13	74737625	C	G	-0.0024	0.0104	0.0802103	0.0002	1.22e-33	0.006	56284		TRUE	FALSE	0.000191196	144

## Sheet: Table S3
Table S3. Detailed information of instrumental variables used in causality estimate between alkaline phosphatase and Femoral neck bone mineral density.
No.	SNP	exposure	outcome	chr	pos	effect_allele	other_allele	beta.exposure	beta.outcome	se.outcome	pval.outcome	se.exposure	pval.exposure	samplesize.outcome	proxy_snp	palindromic	mr_keep	R2	F-statistic
1	rs10201242	ALP	Femoral neck bone mineral density	2	158464849	A	G	-0.0038	-0.017104	0.014593	0.251425	0.0004	1.68e-23	49988	NA	FALSE	TRUE	0.000119838	90.2499
2	rs1021956	ALP	Femoral neck bone mineral density	4	148979174	T	G	0.0042	0.002547	0.009535	0.793807	0.0003	1.59e-61	49988	NA	FALSE	TRUE	0.000260221	196
3	rs10232322	ALP	Femoral neck bone mineral density	7	134548868	A	G	-0.002	-0.004274	0.010867	0.700393	0.0003	5.34e-12	49988	NA	FALSE	TRUE	5.90189e-05	44.4444
4	rs10434761	ALP	Femoral neck bone mineral density	5	115160053	A	G	0.0024	-0.003165	0.010426	0.766427	0.0003	3.15e-17	49988	NA	FALSE	TRUE	8.4985e-05	63.9999
5	rs10787429	ALP	Femoral neck bone mineral density	10	113949664	T	C	0.004	-0.010539	0.00826	0.211842	0.0002	6.61e-72	49988	NA	FALSE	TRUE	0.000530919	399.999
6	rs10843403	ALP	Femoral neck bone mineral density	12	29540309	T	C	0.0014	-0.001379	0.007698	0.860864	0.0002	6.06e-13	49988	NA	FALSE	TRUE	6.50679e-05	48.9999
7	rs10963680	ALP	Femoral neck bone mineral density	9	18631832	A	G	0.0019	-0.015689	0.009132	0.0927598	0.0002	2.15e-16	49988	rs16936917	FALSE	TRUE	0.000119838	90.2499
8	rs11007165	ALP	Femoral neck bone mineral density	10	28916893	T	C	-0.0017	0.006573	0.00841	0.444459	0.0002	1.73e-15	49988	NA	FALSE	TRUE	9.59391e-05	72.2499
9	rs11078312	ALP	Femoral neck bone mineral density	17	2611471	A	G	-0.0025	0.004027	0.012017	0.743012	0.0003	1.99e-15	49988	rs68129009	FALSE	TRUE	9.2214e-05	69.4444
10	rs11078597	ALP	Femoral neck bone mineral density	17	1618363	T	C	0.0043	0.003382	0.009895	0.73805	0.0002	1.93e-67	49988	NA	FALSE	TRUE	0.000613493	462.249
11	rs11119783	ALP	Femoral neck bone mineral density	1	211812772	A	G	-0.002	0.020071	0.007487	0.00873394	0.0002	1.87e-25	49988	NA	FALSE	TRUE	0.000132783	99.9999
12	rs11152071	ALP	Femoral neck bone mineral density	18	56087417	T	C	0.0033	-0.002628	0.008681	0.767082	0.0002	1.93e-47	49988	NA	FALSE	TRUE	0.000361418	272.25
13	rs111878400	ALP	Femoral neck bone mineral density	20	56100412	A	G	0.004	0.003703	0.019251	0.850714	0.0005	2.92e-17	49988	NA	FALSE	TRUE	8.4985e-05	63.9999
14	rs11216938	ALP	Femoral neck bone mineral density	11	118516903	T	C	-0.004	-0.009482	0.009075	0.306614	0.0002	1.4e-65	49988	rs80015904	FALSE	TRUE	0.000530919	399.999
15	rs112905931	ALP	Femoral neck bone mineral density	1	896271	T	C	0.0016	-0.025753	0.010774	0.019366	0.0002	5.24e-14	49988	NA	FALSE	TRUE	8.4985e-05	63.9999
16	rs113670117	ALP	Femoral neck bone mineral density	14	36099366	T	C	-0.0026	0.010849	0.013525	0.432549	0.0003	2.13e-14	49988	NA	FALSE	TRUE	9.97379e-05	75.111
17	rs11624069	ALP	Femoral neck bone mineral density	14	103563547	T	C	-0.0026	-8.1e-05	0.007958	0.992023	0.0002	7.72e-39	49988	NA	FALSE	TRUE	0.000224382	169
18	rs11663201	ALP	Femoral neck bone mineral density	18	77218855	A	G	-0.0019	0.024392	0.008362	0.00432504	0.0002	1.41e-19	49988	NA	FALSE	TRUE	0.000119838	90.2499
19	rs117824460	ALP	Femoral neck bone mineral density	19	41371480	A	G	-0.014	0.032111	0.024685	0.20305	0.0007	2.71e-89	49988	NA	FALSE	TRUE	0.000530919	399.999
20	rs11928797	ALP	Femoral neck bone mineral density	3	33457493	A	C	0.0028	0.004092	0.012283	0.744458	0.0003	5.55e-20	49988	NA	FALSE	TRUE	0.00011567	87.111
21	rs11931182	ALP	Femoral neck bone mineral density	4	69998379	T	G	0.0014	-0.007858	0.007606	0.312067	0.0002	1.08e-13	49988	NA	FALSE	TRUE	6.50679e-05	48.9999
22	rs12133576	ALP	Femoral neck bone mineral density	1	93837133	A	G	0.0018	0.005582	0.007754	0.481266	0.0002	5.69e-19	49988	rs12752223	FALSE	TRUE	0.000107557	80.9999
23	rs1223791	ALP	Femoral neck bone mineral density	1	214321081	A	G	-0.0036	-0.008557	0.010372	0.41949	0.0003	1.83e-41	49988	NA	FALSE	TRUE	0.000191196	144
24	rs1260326	ALP	Femoral neck bone mineral density	2	27742603	T	C	0.0058	-0.014886	0.007667	0.057487	0.0002	3.72e-187	49988	rs780093	FALSE	TRUE	0.00111561	840.999
25	rs12705093	ALP	Femoral neck bone mineral density	7	100477445	A	G	-0.0033	0.01512	0.013905	0.287321	0.0004	1.87e-18	49988	NA	FALSE	TRUE	9.03791e-05	68.0624
26	rs12730935	ALP	Femoral neck bone mineral density	1	154419892	A	G	-0.0036	-0.003459	0.007593	0.655771	0.0002	1.83e-77	49988	NA	FALSE	TRUE	0.000430088	324
27	rs12895249	ALP	Femoral neck bone mineral density	14	73717452	T	C	-0.0019	0.008972	0.009232	0.341649	0.0002	5.47e-14	49988	rs17182237	FALSE	TRUE	0.000119838	90.2499
28	rs13006699	ALP	Femoral neck bone mineral density	2	171867152	A	G	-0.0018	0.011585	0.008607	0.18781	0.0002	3.74e-16	49988	NA	FALSE	TRUE	0.000107557	80.9999
29	rs13013390	ALP	Femoral neck bone mineral density	2	192126727	A	G	-0.0023	-0.003392	0.008063	0.680597	0.0002	4.54e-28	49988	NA	FALSE	TRUE	0.000175598	132.25
30	rs13053490	ALP	Femoral neck bone mineral density	22	36559299	A	G	-0.0049	0.019159	0.019202	0.328908	0.0004	1.7e-30	49988	NA	FALSE	TRUE	0.000199244	150.062
31	rs13065991	ALP	Femoral neck bone mineral density	3	47298234	A	G	-0.0017	0.003189	0.007788	0.68872	0.0002	5.54e-18	49988	NA	FALSE	TRUE	9.59391e-05	72.2499
32	rs1317617	ALP	Femoral neck bone mineral density	10	81096589	A	G	0.002	0.004636	0.009278	0.624914	0.0002	2.25e-16	49988	NA	FALSE	TRUE	0.000132783	99.9999
33	rs1318175	ALP	Femoral neck bone mineral density	15	58586129	T	C	0.0032	0.012055	0.010003	0.238282	0.0003	4.32e-33	49988	NA	FALSE	TRUE	0.000151074	113.778
34	rs1410684	ALP	Femoral neck bone mineral density	6	24932256	T	G	0.004	0.009858	0.007735	0.212385	0.0002	3.96e-82	49988	NA	FALSE	TRUE	0.000530919	399.999
35	rs147667955	ALP	Femoral neck bone mineral density	3	12450838	T	C	-0.0155	-0.032472	0.038722	0.4119	0.0011	3.93e-44	49988	NA	FALSE	TRUE	0.000263611	198.553
36	rs1499279	ALP	Femoral neck bone mineral density	5	52106278	T	G	0.0055	0.008506	0.019615	0.671352	0.0005	1.22e-28	49988	NA	FALSE	TRUE	0.000160663	121
37	rs150844304	ALP	Femoral neck bone mineral density	15	43726625	A	C	0.0079	-0.035538	0.02256	0.123221	0.0006	2.83e-37	49988	NA	FALSE	TRUE	0.000230171	173.361
38	rs1574115	ALP	Femoral neck bone mineral density	3	121469225	T	C	-0.0019	0.011295	0.008884	0.213472	0.0002	2.44e-16	49988	NA	FALSE	TRUE	0.000119838	90.2499
39	rs1672991	ALP	Femoral neck bone mineral density	19	35559624	A	G	0.003	0.001411	0.015085	0.927076	0.0004	1.28e-14	49988	rs897764	FALSE	TRUE	7.46946e-05	56.2499
40	rs1724298	ALP	Femoral neck bone mineral density	7	96647184	T	C	0.0026	-0.024408	0.012511	0.0562834	0.0003	5.57e-16	49988	NA	FALSE	TRUE	9.97379e-05	75.111
41	rs17429745	ALP	Femoral neck bone mineral density	4	106038169	T	G	-0.0021	-0.000319	0.008012	0.968887	0.0002	6.17e-24	49988	NA	FALSE	TRUE	0.000146391	110.25
42	rs174564	ALP	Femoral neck bone mineral density	11	61588305	A	G	-0.0056	0.000994	0.007968	0.902859	0.0002	9.57e-166	49988	NA	FALSE	TRUE	0.00104007	783.999
43	rs17604185	ALP	Femoral neck bone mineral density	16	72214902	A	C	-0.005	0.033442	0.025282	0.195548	0.0006	2.21e-15	49988	rs145716557	FALSE	TRUE	9.2214e-05	69.4444
44	rs17687445	ALP	Femoral neck bone mineral density	16	79683030	T	G	-0.0033	-0.016219	0.011599	0.171255	0.0003	2.93e-27	49988	NA	FALSE	TRUE	0.000160663	121
45	rs17721822	ALP	Femoral neck bone mineral density	20	6469596	A	G	-0.0016	0.000702	0.007889	0.930605	0.0002	1.69e-14	49988	NA	FALSE	TRUE	8.4985e-05	63.9999
46	rs180029	ALP	Femoral neck bone mineral density	1	109633973	T	C	-0.0028	0.008532	0.010459	0.424757	0.0003	3.01e-27	49988	NA	FALSE	TRUE	0.00011567	87.111
47	rs1883783	ALP	Femoral neck bone mineral density	1	54890956	T	G	-0.0014	-0.002863	0.007537	0.710111	0.0002	2.44e-13	49988	NA	FALSE	TRUE	6.50679e-05	48.9999
48	rs1890896	ALP	Femoral neck bone mineral density	10	93641757	T	C	0.0018	-0.004854	0.007542	0.528903	0.0002	2.94e-20	49988	NA	FALSE	TRUE	0.000107557	80.9999
49	rs1966384	ALP	Femoral neck bone mineral density	10	116627910	T	G	0.0017	0.008238	0.007703	0.295353	0.0002	5.41e-18	49988	NA	FALSE	TRUE	9.59391e-05	72.2499
50	rs2021309	ALP	Femoral neck bone mineral density	20	60728038	T	C	-0.0025	0.001514	0.010793	0.890839	0.0003	3.53e-18	49988	NA	FALSE	TRUE	9.2214e-05	69.4444
51	rs2041081	ALP	Femoral neck bone mineral density	2	199243372	T	C	0.0027	-0.007994	0.007786	0.315102	0.0002	1.65e-39	49988	NA	FALSE	TRUE	0.00024197	182.25
52	rs2075710	ALP	Femoral neck bone mineral density	19	1106845	T	C	0.0018	0.000212	0.008888	0.981385	0.0002	3.32e-15	49988	NA	FALSE	TRUE	0.000107557	80.9999
53	rs2107717	ALP	Femoral neck bone mineral density	7	98005398	T	C	0.0019	0.014903	0.008097	0.0717051	0.0002	9.41e-18	49988	NA	FALSE	TRUE	0.000119838	90.2499
54	rs2191030	ALP	Femoral neck bone mineral density	3	45910946	T	C	0.002	-0.015523	0.009534	0.111125	0.0002	5.94e-17	49988	NA	FALSE	TRUE	0.000132783	99.9999
55	rs2239222	ALP	Femoral neck bone mineral density	14	73011885	A	G	0.0029	0.013838	0.007898	0.086449	0.0002	7.57e-45	49988	NA	FALSE	TRUE	0.000279135	210.25
56	rs2241878	ALP	Femoral neck bone mineral density	2	234183718	T	C	-0.0016	0.022453	0.008452	0.00935901	0.0002	4.17e-17	49988	NA	FALSE	TRUE	8.4985e-05	63.9999
57	rs2278222	ALP	Femoral neck bone mineral density	5	178585187	T	C	-0.0017	0.024339	0.009023	0.00832492	0.0002	9.52e-14	49988	rs34865831	FALSE	TRUE	9.59391e-05	72.2499
58	rs2298058	ALP	Femoral neck bone mineral density	13	95253131	T	C	0.0052	-0.013439	0.007975	0.0991654	0.0002	4.71e-131	49988	rs9561643	FALSE	TRUE	0.000896925	675.999
59	rs2338222	ALP	Femoral neck bone mineral density	5	71727922	T	G	-0.0018	0.017657	0.007534	0.021859	0.0002	1.23e-19	49988	NA	FALSE	TRUE	0.000107557	80.9999
60	rs2409091	ALP	Femoral neck bone mineral density	8	8658540	A	G	0.0039	0.012086	0.00797	0.137866	0.0002	7.08e-90	49988	rs2048419	FALSE	TRUE	0.000504719	380.249
61	rs2436854	ALP	Femoral neck bone mineral density	8	103826037	A	G	-0.0019	-0.005038	0.008457	0.559992	0.0002	1.69e-18	49988	NA	FALSE	TRUE	0.000119838	90.2499
62	rs2460383	ALP	Femoral neck bone mineral density	2	135014126	T	C	0.0035	-0.001527	0.008754	0.864458	0.0002	3.99e-53	49988	NA	FALSE	TRUE	0.000406536	306.25
63	rs2460448	ALP	Femoral neck bone mineral density	16	89700881	A	G	0.0016	-0.011741	0.008271	0.164817	0.0002	4.25e-15	49988	NA	FALSE	TRUE	8.4985e-05	63.9999
64	rs2465956	ALP	Femoral neck bone mineral density	2	109065004	T	C	0.0022	0.01105	0.009683	0.264138	0.0002	1.85e-18	49988	NA	FALSE	TRUE	0.000160663	121
65	rs252761	ALP	Femoral neck bone mineral density	5	77380723	T	G	0.0015	0.013777	0.007757	0.0822375	0.0002	6.14e-14	49988	NA	FALSE	TRUE	7.46946e-05	56.2499
66	rs2535627	ALP	Femoral neck bone mineral density	3	52845105	T	C	0.0015	0.008111	0.007645	0.29921	0.0002	8.65e-15	49988	NA	FALSE	TRUE	7.46946e-05	56.2499
67	rs2547239	ALP	Femoral neck bone mineral density	19	48382157	T	C	0.0028	-0.004973	0.010138	0.631284	0.0003	2.64e-27	49988	NA	FALSE	TRUE	0.00011567	87.111
68	rs2642438	ALP	Femoral neck bone mineral density	1	220970593	A	G	-0.0033	0.008539	0.008062	0.30003	0.0002	9.39e-56	49988	rs2807834	FALSE	TRUE	0.000361418	272.25
69	rs273960	ALP	Femoral neck bone mineral density	7	137597005	T	C	-0.0017	0.010303	0.007698	0.190342	0.0002	2.08e-17	49988	NA	FALSE	TRUE	9.59391e-05	72.2499
70	rs2834963	ALP	Femoral neck bone mineral density	21	36921259	T	C	-0.0017	0.016968	0.007807	0.033458	0.0002	3.3e-16	49988	NA	FALSE	TRUE	9.59391e-05	72.2499
71	rs2862300	ALP	Femoral neck bone mineral density	1	177943591	A	G	-0.0025	0.012146	0.008915	0.182484	0.0002	2.44e-28	49988	NA	FALSE	TRUE	0.000207458	156.25
72	rs2919872	ALP	Femoral neck bone mineral density	2	88436001	T	C	-0.0023	-0.000237	0.007441	0.975116	0.0002	3.33e-31	49988	rs6735524	FALSE	TRUE	0.000175598	132.25
73	rs2977986	ALP	Femoral neck bone mineral density	8	71143556	A	C	0.0028	-0.013161	0.010131	0.20367	0.0003	2.36e-25	49988	NA	FALSE	TRUE	0.00011567	87.111
74	rs34467936	ALP	Femoral neck bone mineral density	11	47915299	A	G	0.0017	0.008834	0.008084	0.284944	0.0002	8.62e-17	49988	NA	FALSE	TRUE	9.59391e-05	72.2499
75	rs34517439	ALP	Femoral neck bone mineral density	1	78450517	A	C	0.0029	-0.008232	0.012248	0.510805	0.0003	3.37e-21	49988	NA	FALSE	TRUE	0.000124079	93.4443
76	rs35013847	ALP	Femoral neck bone mineral density	10	96652320	A	G	0.002	0.012669	0.007979	0.120257	0.0002	1.24e-21	49988	NA	FALSE	TRUE	0.000132783	99.9999
77	rs35135885	ALP	Femoral neck bone mineral density	7	65475734	T	C	0.0018	-0.008759	0.007665	0.263531	0.0002	1.38e-19	49988	NA	FALSE	TRUE	0.000107557	80.9999
78	rs3813829	ALP	Femoral neck bone mineral density	4	111120166	A	G	0.0021	0.003346	0.008156	0.688101	0.0002	8.52e-22	49988	NA	FALSE	TRUE	0.000146391	110.25
79	rs3822856	ALP	Femoral neck bone mineral density	6	116317444	A	C	0.0022	0.002197	0.007636	0.778268	0.0002	2.47e-29	49988	rs3798232	FALSE	TRUE	0.000160663	121
80	rs3918253	ALP	Femoral neck bone mineral density	20	44648361	T	C	0.0023	-0.006318	0.008169	0.449175	0.0002	1.04e-32	49988	rs35567443	FALSE	TRUE	0.000175598	132.25
81	rs3974481	ALP	Femoral neck bone mineral density	4	103877991	T	C	0.0019	0.002979	0.008106	0.719149	0.0002	3.41e-23	49988	NA	FALSE	TRUE	0.000119838	90.2499
82	rs399970	ALP	Femoral neck bone mineral density	19	57063916	T	G	-0.0021	0.002753	0.008663	0.75587	0.0002	5.67e-21	49988	NA	FALSE	TRUE	0.000146391	110.25
83	rs4092465	ALP	Femoral neck bone mineral density	18	55080437	A	G	-0.0022	0.010796	0.008589	0.218732	0.0002	6.03e-26	49988	NA	FALSE	TRUE	0.000160663	121
84	rs41280463	ALP	Femoral neck bone mineral density	4	154191226	A	G	-0.0026	0.018087	0.010285	0.0852923	0.0003	1.76e-22	49988	NA	FALSE	TRUE	9.97379e-05	75.111
85	rs4414647	ALP	Femoral neck bone mineral density	2	181882742	A	G	-0.0018	0.012543	0.007713	0.111565	0.0002	2.37e-18	49988	NA	FALSE	TRUE	0.000107557	80.9999
86	rs453639	ALP	Femoral neck bone mineral density	6	132049657	A	C	0.0017	-0.011767	0.008138	0.157091	0.0002	2e-15	49988	NA	FALSE	TRUE	9.59391e-05	72.2499
87	rs4646248	ALP	Femoral neck bone mineral density	8	18261493	T	C	0.0015	0.001852	0.008351	0.828227	0.0002	1.6e-12	49988	rs1390360	FALSE	TRUE	7.46946e-05	56.2499
88	rs4671103	ALP	Femoral neck bone mineral density	2	64916181	A	C	-0.0015	0.008057	0.00816	0.334017	0.0002	3.06e-12	49988	NA	FALSE	TRUE	7.46946e-05	56.2499
89	rs469721	ALP	Femoral neck bone mineral density	1	91530001	T	C	0.0018	-0.018057	0.009622	0.0663269	0.0002	1.06e-13	49988	NA	FALSE	TRUE	0.000107557	80.9999
90	rs4712253	ALP	Femoral neck bone mineral density	6	15526417	T	C	-0.002	0.00059	0.007631	0.93971	0.0002	1.57e-23	49988	NA	FALSE	TRUE	0.000132783	99.9999
91	rs4728142	ALP	Femoral neck bone mineral density	7	128573967	A	G	0.0017	-0.002698	0.007979	0.740764	0.0002	2.16e-17	49988	NA	FALSE	TRUE	9.59391e-05	72.2499
92	rs4764086	ALP	Femoral neck bone mineral density	12	14568452	A	G	0.0017	0.011693	0.007553	0.129846	0.0002	9.19e-18	49988	NA	FALSE	TRUE	9.59391e-05	72.2499
93	rs4767896	ALP	Femoral neck bone mineral density	12	120887513	A	G	0.0051	-0.01631	0.023519	0.497422	0.0006	3.5e-17	49988	NA	FALSE	TRUE	9.59391e-05	72.2499
94	rs476934	ALP	Femoral neck bone mineral density	9	104186503	T	C	0.0054	-0.010603	0.01141	0.363182	0.0003	1.43e-74	49988	NA	FALSE	TRUE	0.000430088	324
95	rs4782366	ALP	Femoral neck bone mineral density	16	88524298	T	C	-0.0017	0.006398	0.008247	0.447821	0.0002	5.46e-17	49988	NA	FALSE	TRUE	9.59391e-05	72.2499
96	rs4822983	ALP	Femoral neck bone mineral density	22	29115066	T	C	-0.0023	0.013979	0.008976	0.127531	0.0002	7.05e-27	49988	NA	FALSE	TRUE	0.000175598	132.25
97	rs4835265	ALP	Femoral neck bone mineral density	4	146821410	A	C	0.0025	0.005291	0.010093	0.607984	0.0003	5.57e-21	49988	NA	FALSE	TRUE	9.2214e-05	69.4444
98	rs4916009	ALP	Femoral neck bone mineral density	1	65371418	T	C	0.0029	-0.005296	0.013385	0.698639	0.0003	1.59e-16	49988	NA	FALSE	TRUE	0.000124079	93.4443
99	rs4985376	ALP	Femoral neck bone mineral density	16	69944335	A	G	0.0015	-0.009347	0.007781	0.239823	0.0002	3.71e-13	49988	NA	FALSE	TRUE	7.46946e-05	56.2499
100	rs550510	ALP	Femoral neck bone mineral density	17	46950869	A	G	0.0026	0.009235	0.010895	0.406891	0.0003	5.94e-22	49988	rs178467	FALSE	TRUE	9.97379e-05	75.111
101	rs56276813	ALP	Femoral neck bone mineral density	1	205730573	T	G	0.0021	-0.000858	0.00849	0.921252	0.0002	1.69e-22	49988	NA	FALSE	TRUE	0.000146391	110.25
102	rs56317403	ALP	Femoral neck bone mineral density	10	102670196	T	G	0.0018	0.001306	0.009332	0.89109	0.0002	3.31e-13	49988	NA	FALSE	TRUE	0.000107557	80.9999
103	rs56332871	ALP	Femoral neck bone mineral density	15	96714816	A	C	0.0021	0.011379	0.008346	0.182163	0.0002	1.64e-22	49988	NA	FALSE	TRUE	0.000146391	110.25
104	rs5751777	ALP	Femoral neck bone mineral density	22	24267047	T	C	-0.0022	0.002982	0.009331	0.754501	0.0002	2.07e-29	49988	NA	FALSE	TRUE	0.000160663	121
105	rs5757184	ALP	Femoral neck bone mineral density	22	39019853	T	C	0.0021	-0.029843	0.011842	0.0136921	0.0003	2.38e-11	49988	NA	FALSE	TRUE	6.50679e-05	48.9999
106	rs5771222	ALP	Femoral neck bone mineral density	22	50445704	T	C	0.0014	-0.012839	0.007366	0.088113	0.0002	2.5e-12	49988	NA	FALSE	TRUE	6.50679e-05	48.9999
107	rs6029273	ALP	Femoral neck bone mineral density	20	39313981	A	G	0.0029	-0.006582	0.010672	0.546217	0.0003	9.17e-27	49988	rs62209879	FALSE	TRUE	0.000124079	93.4443
108	rs6060269	ALP	Femoral neck bone mineral density	20	33737824	A	C	-0.0017	0.012555	0.00825	0.136445	0.0002	7.28e-19	49988	rs3761141	FALSE	TRUE	9.59391e-05	72.2499
109	rs6119324	ALP	Femoral neck bone mineral density	20	29991045	A	C	-0.0027	0.000687	0.009615	0.944238	0.0002	9.03e-28	49988	NA	FALSE	TRUE	0.00024197	182.25
110	rs62065453	ALP	Femoral neck bone mineral density	17	43573419	T	C	-0.0021	-0.029948	0.017363	0.0914745	0.0002	1.51e-19	49988	NA	FALSE	TRUE	0.000146391	110.25
111	rs62109001	ALP	Femoral neck bone mineral density	19	41408159	A	G	-0.0031	-0.009378	0.018052	0.611267	0.0005	8.01e-11	49988	NA	FALSE	TRUE	5.10459e-05	38.4399
112	rs62130312	ALP	Femoral neck bone mineral density	19	49105126	T	C	0.0029	0.009352	0.011584	0.429583	0.0003	3.19e-23	49988	NA	FALSE	TRUE	0.000124079	93.4443
113	rs62280667	ALP	Femoral neck bone mineral density	3	101084604	T	C	0.0023	-0.006463	0.00796	0.426903	0.0002	1.35e-29	49988	NA	FALSE	TRUE	0.000175598	132.25
114	rs62501971	ALP	Femoral neck bone mineral density	8	30182929	A	G	0.0023	0.007009	0.009106	0.451369	0.0002	5.55e-23	49988	NA	FALSE	TRUE	0.000175598	132.25
115	rs6421984	ALP	Femoral neck bone mineral density	11	305619	T	C	-0.0058	-0.006592	0.008555	0.450869	0.0002	2.16e-192	49988	NA	FALSE	TRUE	0.00111561	840.999
116	rs6440133	ALP	Femoral neck bone mineral density	3	142766744	T	C	-0.0017	-0.005772	0.008584	0.5106	0.0002	3.91e-18	49988	NA	FALSE	TRUE	9.59391e-05	72.2499
117	rs6460898	ALP	Femoral neck bone mineral density	7	12252893	A	G	-0.0017	-0.007207	0.007609	0.354067	0.0002	1.02e-18	49988	NA	FALSE	TRUE	9.59391e-05	72.2499
118	rs6503238	ALP	Femoral neck bone mineral density	17	9582214	T	C	0.0029	-0.018104	0.009104	0.0516952	0.0002	1.4e-36	49988	NA	FALSE	TRUE	0.000279135	210.25
119	rs6542680	ALP	Femoral neck bone mineral density	2	3640142	T	C	-0.0028	0.002549	0.009974	0.802556	0.0003	1.63e-29	49988	NA	FALSE	TRUE	0.00011567	87.111
120	rs6602909	ALP	Femoral neck bone mineral density	13	114551993	T	C	-0.0016	0.006093	0.008278	0.471413	0.0002	3.84e-14	49988	NA	FALSE	TRUE	8.4985e-05	63.9999
121	rs666727	ALP	Femoral neck bone mineral density	12	111989658	T	C	-0.0039	0.009299	0.009438	0.335041	0.0002	4.28e-60	49988	NA	FALSE	TRUE	0.000504719	380.249
122	rs6680628	ALP	Femoral neck bone mineral density	1	21765211	A	G	0.0149	-0.014915	0.009095	0.108575	0.0002	1e-200	49988	NA	FALSE	TRUE	0.00731682	5550.24
123	rs6693447	ALP	Femoral neck bone mineral density	1	2330190	T	G	-0.0022	-0.000775	0.007648	0.920971	0.0002	8.45e-29	49988	NA	FALSE	TRUE	0.000160663	121
124	rs6706968	ALP	Femoral neck bone mineral density	2	121310269	A	C	-0.002	0.008328	0.007799	0.296118	0.0002	1.34e-24	49988	NA	FALSE	TRUE	0.000132783	99.9999
125	rs6749773	ALP	Femoral neck bone mineral density	2	48642541	A	G	-0.0017	-0.006608	0.00754	0.391158	0.0002	1.94e-17	49988	NA	FALSE	TRUE	9.59391e-05	72.2499
126	rs6822283	ALP	Femoral neck bone mineral density	4	83218230	T	C	0.0017	0.012353	0.00882	0.17055	0.0002	6.66e-13	49988	NA	FALSE	TRUE	9.59391e-05	72.2499
127	rs687339	ALP	Femoral neck bone mineral density	3	135961031	T	C	0.0036	0.0066	0.008948	0.470477	0.0002	3.83e-52	49988	rs534944	FALSE	TRUE	0.000430088	324
128	rs6898290	ALP	Femoral neck bone mineral density	5	158513546	T	C	-0.002	0.014263	0.007549	0.0644986	0.0002	7.44e-24	49988	NA	FALSE	TRUE	0.000132783	99.9999
129	rs6919004	ALP	Femoral neck bone mineral density	6	7215541	T	C	-0.0019	-0.00288	0.007551	0.709027	0.0002	5.69e-22	49988	NA	FALSE	TRUE	0.000119838	90.2499
130	rs710913	ALP	Femoral neck bone mineral density	1	39989926	T	C	0.0023	0.005892	0.007809	0.460338	0.0002	2.29e-30	49988	NA	FALSE	TRUE	0.000175598	132.25
131	rs71405688	ALP	Femoral neck bone mineral density	15	90743886	T	C	0.0025	-0.023592	0.011657	0.0476815	0.0003	1.97e-16	49988	NA	FALSE	TRUE	9.2214e-05	69.4444
132	rs72766551	ALP	Femoral neck bone mineral density	16	4348580	T	C	-0.002	0.004689	0.009119	0.614865	0.0002	4.41e-18	49988	NA	FALSE	TRUE	0.000132783	99.9999
133	rs72801474	ALP	Femoral neck bone mineral density	5	132444128	A	G	-0.0034	0.003652	0.013878	0.796816	0.0003	5.69e-23	49988	NA	FALSE	TRUE	0.000170546	128.444
134	rs7287617	ALP	Femoral neck bone mineral density	22	39897163	A	G	0.0028	-0.0109	0.009235	0.24814	0.0002	1.96e-40	49988	NA	FALSE	TRUE	0.000260221	196
135	rs73536729	ALP	Femoral neck bone mineral density	16	47888097	A	G	0.004	0.00288	0.018469	0.878716	0.0005	3.34e-16	49988	NA	FALSE	TRUE	8.4985e-05	63.9999
136	rs7450517	ALP	Femoral neck bone mineral density	6	53957588	A	G	-0.002	0.012093	0.008116	0.144867	0.0002	4.79e-22	49988	rs625899	FALSE	TRUE	0.000132783	99.9999
137	rs75403547	ALP	Femoral neck bone mineral density	16	4955256	T	C	-0.0025	0.029639	0.014312	0.0427514	0.0004	2.98e-11	49988	rs13335236	FALSE	TRUE	5.18725e-05	39.0624
138	rs75460349	ALP	Femoral neck bone mineral density	1	27284913	A	C	0.007	-0.008611	0.025974	0.745643	0.0006	5.65e-27	49988	rs79598313	FALSE	TRUE	0.000180723	136.111
139	rs75663481	ALP	Femoral neck bone mineral density	14	75787011	A	G	-0.0023	0.017012	0.008927	0.0622401	0.0002	1.77e-24	49988	NA	FALSE	TRUE	0.000175598	132.25
140	rs75916629	ALP	Femoral neck bone mineral density	19	20213781	A	G	0.0065	0.004644	0.024833	0.854795	0.0007	4.63e-22	49988	NA	FALSE	TRUE	0.000114493	86.2244
141	rs75999022	ALP	Femoral neck bone mineral density	7	107017135	T	C	-0.0029	0.001676	0.009017	0.855712	0.0002	1.15e-34	49988	NA	FALSE	TRUE	0.000279135	210.25
142	rs7641195	ALP	Femoral neck bone mineral density	3	132202013	T	C	0.0022	-0.009052	0.007538	0.239942	0.0002	4.31e-29	49988	NA	FALSE	TRUE	0.000160663	121
143	rs7646106	ALP	Femoral neck bone mineral density	3	5257971	T	C	0.0021	-0.021108	0.011359	0.0690303	0.0003	4.07e-16	49988	NA	FALSE	TRUE	6.50679e-05	48.9999
144	rs76669111	ALP	Femoral neck bone mineral density	10	5245780	T	G	0.0032	0.003411	0.010506	0.75072	0.0003	6.07e-32	49988	NA	FALSE	TRUE	0.000151074	113.778
145	rs76708468	ALP	Femoral neck bone mineral density	17	62206299	T	C	0.0045	0.036938	0.022812	0.113098	0.0006	2.3e-15	49988	NA	FALSE	TRUE	7.46946e-05	56.2499
146	rs77243579	ALP	Femoral neck bone mineral density	6	109640864	A	G	0.0019	0.00985	0.01324	0.46667	0.0002	2.9e-20	49988	NA	FALSE	TRUE	0.000119838	90.2499
147	rs77617068	ALP	Femoral neck bone mineral density	4	37429097	T	C	-0.0029	-0.009996	0.013154	0.457156	0.0003	3.54e-18	49988	NA	FALSE	TRUE	0.000124079	93.4443
148	rs77653204	ALP	Femoral neck bone mineral density	19	45614835	A	G	-0.0039	0.026134	0.019623	0.192512	0.0005	7.19e-16	49988	NA	FALSE	TRUE	8.07892e-05	60.8399
149	rs78444298	ALP	Femoral neck bone mineral density	1	184865132	A	G	-0.0092	0.015422	0.029975	0.614707	0.0007	2.49e-36	49988	rs115276619	FALSE	TRUE	0.00022934	172.734
150	rs7901425	ALP	Femoral neck bone mineral density	10	130888067	T	C	0.0018	0.013283	0.008907	0.14451	0.0002	2.64e-15	49988	NA	FALSE	TRUE	0.000107557	80.9999
151	rs7949566	ALP	Femoral neck bone mineral density	11	126285301	A	G	0.0073	-0.005456	0.007631	0.484162	0.0002	1e-200	49988	NA	FALSE	TRUE	0.00176611	1332.25
152	rs7950422	ALP	Femoral neck bone mineral density	11	102107745	A	G	-0.0017	-0.019367	0.008513	0.0260441	0.0002	1.19e-15	49988	NA	FALSE	TRUE	9.59391e-05	72.2499
153	rs7966590	ALP	Femoral neck bone mineral density	12	570947	A	G	0.0062	0.006915	0.007882	0.390681	0.0002	1e-200	49988	rs7955258	FALSE	TRUE	0.00127458	960.999
154	rs79864192	ALP	Femoral neck bone mineral density	20	62602868	T	G	0.0022	0.005132	0.01049	0.632156	0.0003	3.93e-17	49988	rs141385312	FALSE	TRUE	7.1412e-05	53.7777
155	rs799157	ALP	Femoral neck bone mineral density	7	73081694	T	C	0.0055	-0.049309	0.021988	0.0282358	0.0005	1.15e-27	49988	rs113562761	FALSE	TRUE	0.000160663	121
156	rs7998010	ALP	Femoral neck bone mineral density	13	22810615	A	G	-0.0014	0.008586	0.008054	0.296887	0.0002	1.23e-11	49988	NA	FALSE	TRUE	6.50679e-05	48.9999
157	rs80021729	ALP	Femoral neck bone mineral density	11	134263734	A	C	-0.0033	0.005561	0.011023	0.621601	0.0003	3.63e-32	49988	NA	FALSE	TRUE	0.000160663	121
158	rs8046061	ALP	Femoral neck bone mineral density	16	80752293	T	C	-0.0021	0.008296	0.007497	0.278845	0.0002	1.79e-25	49988	NA	FALSE	TRUE	0.000146391	110.25
159	rs829584	ALP	Femoral neck bone mineral density	2	30678838	A	G	0.0022	0.004197	0.008956	0.646574	0.0002	1.17e-22	49988	rs829579	FALSE	TRUE	0.000160663	121
160	rs8736	ALP	Femoral neck bone mineral density	19	54677189	T	C	0.0055	-0.000988	0.007821	0.901601	0.0002	1.62e-171	49988	NA	FALSE	TRUE	0.0010033	756.249
161	rs933574	ALP	Femoral neck bone mineral density	16	11792700	A	C	-0.0023	-0.010971	0.007487	0.151658	0.0002	6.63e-32	49988	NA	FALSE	TRUE	0.000175598	132.25
162	rs9365682	ALP	Femoral neck bone mineral density	6	158414308	T	C	0.0016	0.002494	0.008235	0.766953	0.0002	2.27e-14	49988	NA	FALSE	TRUE	8.4985e-05	63.9999
163	rs9826148	ALP	Femoral neck bone mineral density	3	114464858	T	C	-0.0024	-0.000507	0.011754	0.966331	0.0003	4.78e-15	49988	NA	FALSE	TRUE	8.4985e-05	63.9999
164	rs9843214	ALP	Femoral neck bone mineral density	3	98552554	T	C	0.0022	-0.001281	0.007556	0.868281	0.0002	2.26e-28	49988	rs34558202	FALSE	TRUE	0.000160663	121
165	rs9926191	ALP	Femoral neck bone mineral density	16	2210452	A	G	0.0056	-0.034812	0.0152	0.0250519	0.0004	1.16e-45	49988	NA	FALSE	TRUE	0.000260221	196
166	rs9932007	ALP	Femoral neck bone mineral density	16	53456661	A	G	-0.0016	-0.009847	0.007526	0.20045	0.0002	5.31e-17	49988	NA	FALSE	TRUE	8.4985e-05	63.9999
167	rs10991460	ALP	Femoral neck bone mineral density	9	107774003	C	G	0.0013	-0.00889	0.007814	0.265575	0.0002	4.68e-11	49988	NA	TRUE	FALSE	5.6105e-05	42.2499
168	rs11210918	ALP	Femoral neck bone mineral density	1	44240533	A	T	-0.0021	0.003118	0.007704	0.692089	0.0002	6.81e-28	49988	NA	TRUE	FALSE	0.000146391	110.25
169	rs12655885	ALP	Femoral neck bone mineral density	5	68422637	A	T	0.0019	0.009144	0.018971	0.637225	0.0002	1.78e-20	49988	NA	TRUE	FALSE	0.000119838	90.2499
170	rs13109814	ALP	Femoral neck bone mineral density	4	129089444	A	T	-0.0017	0.007599	0.008637	0.389275	0.0002	5.96e-18	49988	NA	TRUE	FALSE	9.59391e-05	72.2499
171	rs1372448	ALP	Femoral neck bone mineral density	8	129950323	A	T	0.0016	-0.000449	0.007597	0.953916	0.0002	4.87e-15	49988	NA	TRUE	FALSE	8.4985e-05	63.9999
172	rs141002682	ALP	Femoral neck bone mineral density	22	38424607	C	G	-0.0032	-0.031735	0.020991	0.139053	0.0005	7.4e-11	49988	rs35496925	TRUE	FALSE	5.43921e-05	40.9599
173	rs146326139	ALP	Femoral neck bone mineral density	12	124157175	C	G	0.0074	-0.012159	0.034241	0.728266	0.0009	1.41e-17	49988	NA	TRUE	FALSE	8.97715e-05	67.6048
174	rs17145892	ALP	Femoral neck bone mineral density	11	62200269	A	T	0.0021	0.008445	0.009765	0.397461	0.0003	8.19e-17	49988	NA	TRUE	FALSE	6.50679e-05	48.9999
175	rs17532371	ALP	Femoral neck bone mineral density	13	41635301	C	G	0.0038	0.011551	0.014209	0.426367	0.0004	9.35e-25	49988	NA	TRUE	FALSE	0.000119838	90.2499
176	rs189174	ALP	Femoral neck bone mineral density	3	119818585	C	G	0.002	0.007791	0.007991	0.340078	0.0002	1.29e-22	49988	NA	TRUE	FALSE	0.000132783	99.9999
177	rs1935	ALP	Femoral neck bone mineral density	10	64934548	C	G	-0.01	0.013956	0.007568	0.0712016	0.0002	1e-200	49988	rs10822145	TRUE	FALSE	0.00330902	2500
178	rs2040189	ALP	Femoral neck bone mineral density	18	13659019	C	G	0.0019	0.038771	0.007783	1.11e-06	0.0002	3.05e-19	49988	NA	TRUE	FALSE	0.000119838	90.2499
179	rs2670824	ALP	Femoral neck bone mineral density	17	72440381	C	G	0.0039	0.004409	0.013698	0.752825	0.0004	3.04e-26	49988	rs2706530	TRUE	FALSE	0.000126227	95.0624
180	rs28601761	ALP	Femoral neck bone mineral density	8	126500031	C	G	0.0087	0.017404	0.007748	0.0279769	0.0002	1e-200	49988	NA	TRUE	FALSE	0.00250662	1892.25
181	rs28713678	ALP	Femoral neck bone mineral density	9	98299678	A	T	-0.0015	-0.01682	0.008543	0.0540754	0.0002	2.42e-14	49988	NA	TRUE	FALSE	7.46946e-05	56.2499
182	rs2911971	ALP	Femoral neck bone mineral density	8	6607634	C	G	-0.0018	0.004118	0.00775	0.603144	0.0002	1.26e-19	49988	NA	TRUE	FALSE	0.000107557	80.9999
183	rs2970818	ALP	Femoral neck bone mineral density	12	4606168	A	T	-0.0046	0.027092	0.012717	0.0371279	0.0003	2.95e-45	49988	NA	TRUE	FALSE	0.000312131	235.111
184	rs34239095	ALP	Femoral neck bone mineral density	15	89455768	C	G	0.0023	-0.003713	0.008413	0.665925	0.0002	4.66e-26	49988	NA	TRUE	FALSE	0.000175598	132.25
185	rs35267807	ALP	Femoral neck bone mineral density	10	46202429	C	G	-0.0025	-0.004832	0.012009	0.693839	0.0002	5.88e-27	49988	NA	TRUE	FALSE	0.000207458	156.25
186	rs3760353	ALP	Femoral neck bone mineral density	17	7019049	C	G	-0.0036	-0.00343	0.016202	0.835899	0.0004	1.61e-17	49988	NA	TRUE	FALSE	0.000107557	80.9999
187	rs3800461	ALP	Femoral neck bone mineral density	6	34616322	C	G	-0.0027	0.004238	0.011731	0.723732	0.0003	6.47e-19	49988	NA	TRUE	FALSE	0.000107557	80.9999
188	rs41282145	ALP	Femoral neck bone mineral density	9	104249507	A	T	0.0129	0.02003	0.023756	0.409368	0.0007	3.11e-81	49988	NA	TRUE	FALSE	0.000450803	339.612
189	rs4782568	ALP	Femoral neck bone mineral density	16	83980529	C	G	0.0029	-0.006137	0.007708	0.435943	0.0002	3.48e-50	49988	NA	TRUE	FALSE	0.000279135	210.25
190	rs498936	ALP	Femoral neck bone mineral density	11	75454878	A	T	-0.0025	0.014534	0.010015	0.155593	0.0003	4.95e-21	49988	NA	TRUE	FALSE	9.2214e-05	69.4444
191	rs5112	ALP	Femoral neck bone mineral density	19	45430280	C	G	0.0074	0.005015	0.010093	0.626838	0.0002	1e-200	49988	NA	TRUE	FALSE	0.00181474	1369
192	rs58973023	ALP	Femoral neck bone mineral density	13	42959133	A	T	-0.0058	0.033845	0.011006	0.00263099	0.0002	4.48e-198	49988	NA	TRUE	FALSE	0.00111561	840.999
193	rs62122430	ALP	Femoral neck bone mineral density	19	18495510	A	T	-0.0023	0.004631	0.010659	0.670789	0.0003	2.52e-16	49988	NA	TRUE	FALSE	7.8051e-05	58.7777
194	rs62193162	ALP	Femoral neck bone mineral density	2	242268436	A	T	-0.0018	-0.013215	0.007839	0.0990399	0.0002	1.71e-19	49988	NA	TRUE	FALSE	0.000107557	80.9999
195	rs62509311	ALP	Femoral neck bone mineral density	8	74907295	A	T	0.0018	0.011186	0.008504	0.198047	0.0002	6.42e-16	49988	NA	TRUE	FALSE	0.000107557	80.9999
196	rs6822348	ALP	Femoral neck bone mineral density	4	100053894	A	T	0.0045	0.00193	0.00824	0.818722	0.0002	5.33e-101	49988	NA	TRUE	FALSE	0.00067185	506.249
197	rs7099526	ALP	Femoral neck bone mineral density	10	79657705	C	G	-0.0029	-0.000895	0.008187	0.914822	0.0002	1.22e-41	49988	NA	TRUE	FALSE	0.000279135	210.25
198	rs71378928	ALP	Femoral neck bone mineral density	17	66463961	C	G	0.0029	-0.003179	0.008999	0.729614	0.0002	2.8e-35	49988	rs2909216	TRUE	FALSE	0.000279135	210.25
199	rs74454549	ALP	Femoral neck bone mineral density	2	203152767	C	G	0.0026	-0.016188	0.011838	0.18086	0.0003	6.45e-18	49988	NA	TRUE	FALSE	9.97379e-05	75.111
200	rs76157475	ALP	Femoral neck bone mineral density	19	42538896	C	G	-0.0047	0.010566	0.022712	0.64899	0.0006	2.74e-15	49988	NA	TRUE	FALSE	8.14811e-05	61.361
201	rs7740107	ALP	Femoral neck bone mineral density	6	130374461	A	T	0.0019	0.005492	0.008585	0.531345	0.0002	5.84e-18	49988	NA	TRUE	FALSE	0.000119838	90.2499
202	rs7900806	ALP	Femoral neck bone mineral density	10	69594595	A	T	0.0013	-0.007555	0.00799	0.354885	0.0002	5.86e-11	49988	NA	TRUE	FALSE	5.6105e-05	42.2499
203	rs903504	ALP	Femoral neck bone mineral density	17	37834541	C	G	0.0034	0.007666	0.009044	0.406903	0.0002	3.19e-61	49988	rs12150298	TRUE	FALSE	0.000383646	289
204	rs9565082	ALP	Femoral neck bone mineral density	13	74737625	C	G	-0.0024	-0.00068	0.007678	0.930952	0.0002	1.22e-33	49988	NA	TRUE	FALSE	0.000191196	144

## Sheet: Table S4
Table S4. Detailed information of instrumental variables used in causality estimate between alkaline phosphatase and lumbar spine bone mineral density.
No.	SNP	exposure	outcome	chr	pos	effect_allele	other_allele	beta.exposure	beta.outcome	se.outcome	pval.outcome	se.exposure	pval.exposure	samplesize.outcome	proxy_snp	palindromic	mr_keep	R2	F-statistic
1	rs10037512	ALP	Lumbar spine bone mineral density	5	88354675	T	C	-0.0023	0.006301	0.008782	0.483469	0.0002	2.28e-31	44731	NA	FALSE	TRUE	0.000175598	132.25
2	rs10201242	ALP	Lumbar spine bone mineral density	2	158464849	A	G	-0.0038	-0.002063	0.016927	0.905226	0.0004	1.68e-23	44731	NA	FALSE	TRUE	0.000119838	90.2499
3	rs1021956	ALP	Lumbar spine bone mineral density	4	148979174	T	G	0.0042	-0.002198	0.011097	0.846587	0.0003	1.59e-61	44731	NA	FALSE	TRUE	0.000260221	196
4	rs10232322	ALP	Lumbar spine bone mineral density	7	134548868	A	G	-0.002	-0.017706	0.012575	0.169057	0.0003	5.34e-12	44731	NA	FALSE	TRUE	5.90189e-05	44.4444
5	rs10434761	ALP	Lumbar spine bone mineral density	5	115160053	A	G	0.0024	-0.000458	0.012075	0.97042	0.0003	3.15e-17	44731	NA	FALSE	TRUE	8.4985e-05	63.9999
6	rs1047891	ALP	Lumbar spine bone mineral density	2	211543055	A	C	-0.0017	-0.017344	0.009499	0.0745607	0.0002	2.26e-16	44731	rs715	FALSE	TRUE	9.59391e-05	72.2499
7	rs10716631	ALP	Lumbar spine bone mineral density	2	219148723	T	G	0.002	0.002685	0.008881	0.767819	0.0002	1.64e-23	44731	rs62182826	FALSE	TRUE	0.000132783	99.9999
8	rs10787429	ALP	Lumbar spine bone mineral density	10	113949664	T	C	0.004	-0.005221	0.009623	0.596218	0.0002	6.61e-72	44731	NA	FALSE	TRUE	0.000530919	399.999
9	rs10843403	ALP	Lumbar spine bone mineral density	12	29540309	T	C	0.0014	0.006511	0.008971	0.478473	0.0002	6.06e-13	44731	NA	FALSE	TRUE	6.50679e-05	48.9999
10	rs10963680	ALP	Lumbar spine bone mineral density	9	18631832	A	G	0.0019	-0.016722	0.010661	0.125533	0.0002	2.15e-16	44731	rs16936917	FALSE	TRUE	0.000119838	90.2499
11	rs11007165	ALP	Lumbar spine bone mineral density	10	28916893	T	C	-0.0017	-0.005181	0.009794	0.605387	0.0002	1.73e-15	44731	NA	FALSE	TRUE	9.59391e-05	72.2499
12	rs11078312	ALP	Lumbar spine bone mineral density	17	2611471	A	G	-0.0025	0.005316	0.013996	0.710657	0.0003	1.99e-15	44731	rs68129009	FALSE	TRUE	9.2214e-05	69.4444
13	rs11078597	ALP	Lumbar spine bone mineral density	17	1618363	T	C	0.0043	0.019648	0.011499	0.0951788	0.0002	1.93e-67	44731	NA	FALSE	TRUE	0.000613493	462.249
14	rs11119783	ALP	Lumbar spine bone mineral density	1	211812772	A	G	-0.002	0.011833	0.008705	0.184329	0.0002	1.87e-25	44731	NA	FALSE	TRUE	0.000132783	99.9999
15	rs11152071	ALP	Lumbar spine bone mineral density	18	56087417	T	C	0.0033	-0.00626	0.010073	0.543917	0.0002	1.93e-47	44731	NA	FALSE	TRUE	0.000361418	272.25
16	rs111878400	ALP	Lumbar spine bone mineral density	20	56100412	A	G	0.004	-0.010724	0.021018	0.618293	0.0005	2.92e-17	44731	NA	FALSE	TRUE	8.4985e-05	63.9999
17	rs11216938	ALP	Lumbar spine bone mineral density	11	118516903	T	C	-0.004	-0.022906	0.010577	0.0344453	0.0002	1.4e-65	44731	rs80015904	FALSE	TRUE	0.000530919	399.999
18	rs112905931	ALP	Lumbar spine bone mineral density	1	896271	T	C	0.0016	-0.015273	0.011899	0.209997	0.0002	5.24e-14	44731	NA	FALSE	TRUE	8.4985e-05	63.9999
19	rs113670117	ALP	Lumbar spine bone mineral density	14	36099366	T	C	-0.0026	-0.014591	0.015746	0.36547	0.0003	2.13e-14	44731	NA	FALSE	TRUE	9.97379e-05	75.111
20	rs11624069	ALP	Lumbar spine bone mineral density	14	103563547	T	C	-0.0026	0.005509	0.009207	0.559002	0.0002	7.72e-39	44731	NA	FALSE	TRUE	0.000224382	169
21	rs11663201	ALP	Lumbar spine bone mineral density	18	77218855	A	G	-0.0019	0.02576	0.009716	0.00963496	0.0002	1.41e-19	44731	NA	FALSE	TRUE	0.000119838	90.2499
22	rs117824460	ALP	Lumbar spine bone mineral density	19	41371480	A	G	-0.014	0.023781	0.029417	0.429789	0.0007	2.71e-89	44731	NA	FALSE	TRUE	0.000530919	399.999
23	rs11928797	ALP	Lumbar spine bone mineral density	3	33457493	A	C	0.0028	0.011368	0.014385	0.440226	0.0003	5.55e-20	44731	NA	FALSE	TRUE	0.00011567	87.111
24	rs11931182	ALP	Lumbar spine bone mineral density	4	69998379	T	G	0.0014	-0.015744	0.008874	0.0831266	0.0002	1.08e-13	44731	NA	FALSE	TRUE	6.50679e-05	48.9999
25	rs12133576	ALP	Lumbar spine bone mineral density	1	93837133	A	G	0.0018	-0.007515	0.009052	0.417478	0.0002	5.69e-19	44731	rs12752223	FALSE	TRUE	0.000107557	80.9999
26	rs1223791	ALP	Lumbar spine bone mineral density	1	214321081	A	G	-0.0036	-0.001556	0.012063	0.899713	0.0003	1.83e-41	44731	NA	FALSE	TRUE	0.000191196	144
27	rs1260326	ALP	Lumbar spine bone mineral density	2	27742603	T	C	0.0058	-0.021903	0.008936	0.016689	0.0002	3.72e-187	44731	rs780093	FALSE	TRUE	0.00111561	840.999
28	rs12705093	ALP	Lumbar spine bone mineral density	7	100477445	A	G	-0.0033	-0.000374	0.016009	0.98177	0.0004	1.87e-18	44731	NA	FALSE	TRUE	9.03791e-05	68.0624
29	rs12730935	ALP	Lumbar spine bone mineral density	1	154419892	A	G	-0.0036	0.000935	0.008841	0.917756	0.0002	1.83e-77	44731	NA	FALSE	TRUE	0.000430088	324
30	rs12895249	ALP	Lumbar spine bone mineral density	14	73720214	T	C	-0.0019	0.002091	0.011174	0.854972	0.0002	5.47e-14	44731	rs2079319	FALSE	TRUE	0.000119838	90.2499
31	rs13006699	ALP	Lumbar spine bone mineral density	2	171867152	A	G	-0.0018	0.004344	0.010048	0.672888	0.0002	3.74e-16	44731	NA	FALSE	TRUE	0.000107557	80.9999
32	rs13013390	ALP	Lumbar spine bone mineral density	2	192126727	A	G	-0.0023	0.005789	0.009419	0.54833	0.0002	4.54e-28	44731	NA	FALSE	TRUE	0.000175598	132.25
33	rs13053490	ALP	Lumbar spine bone mineral density	22	36559299	A	G	-0.0049	0.049443	0.021878	0.0273262	0.0004	1.7e-30	44731	NA	FALSE	TRUE	0.000199244	150.062
34	rs13065991	ALP	Lumbar spine bone mineral density	3	47298234	A	G	-0.0017	3e-06	0.0091	0.999702	0.0002	5.54e-18	44731	NA	FALSE	TRUE	9.59391e-05	72.2499
35	rs1317617	ALP	Lumbar spine bone mineral density	10	81096589	A	G	0.002	0.000656	0.010779	0.952563	0.0002	2.25e-16	44731	NA	FALSE	TRUE	0.000132783	99.9999
36	rs1318175	ALP	Lumbar spine bone mineral density	15	58586129	T	C	0.0032	0.005272	0.01165	0.658559	0.0003	4.32e-33	44731	NA	FALSE	TRUE	0.000151074	113.778
37	rs13291798	ALP	Lumbar spine bone mineral density	9	136127481	A	G	0.015	0.017266	0.016869	0.317478	0.0004	1e-200	44731	NA	FALSE	TRUE	0.00186402	1406.25
38	rs1410684	ALP	Lumbar spine bone mineral density	6	24932256	T	G	0.004	0.010523	0.008994	0.253147	0.0002	3.96e-82	44731	NA	FALSE	TRUE	0.000530919	399.999
39	rs147667955	ALP	Lumbar spine bone mineral density	3	12450838	T	C	-0.0155	0.037787	0.044391	0.405776	0.0011	3.93e-44	44731	NA	FALSE	TRUE	0.000263611	198.553
40	rs1499279	ALP	Lumbar spine bone mineral density	5	52106278	T	G	0.0055	-0.006284	0.023113	0.790602	0.0005	1.22e-28	44731	NA	FALSE	TRUE	0.000160663	121
41	rs150844304	ALP	Lumbar spine bone mineral density	15	43726625	A	C	0.0079	-0.011323	0.026128	0.67212	0.0006	2.83e-37	44731	NA	FALSE	TRUE	0.000230171	173.361
42	rs1574115	ALP	Lumbar spine bone mineral density	3	121469225	T	C	-0.0019	0.019934	0.01036	0.0602227	0.0002	2.44e-16	44731	NA	FALSE	TRUE	0.000119838	90.2499
43	rs1672991	ALP	Lumbar spine bone mineral density	19	35559624	A	G	0.003	0.014372	0.017531	0.42333	0.0004	1.28e-14	44731	rs897764	FALSE	TRUE	7.46946e-05	56.2499
44	rs1724298	ALP	Lumbar spine bone mineral density	7	96647184	T	C	0.0026	-0.024503	0.014602	0.10123	0.0003	5.57e-16	44731	NA	FALSE	TRUE	9.97379e-05	75.111
45	rs17429745	ALP	Lumbar spine bone mineral density	4	106038169	T	G	-0.0021	-0.006344	0.00932	0.506204	0.0002	6.17e-24	44731	NA	FALSE	TRUE	0.000146391	110.25
46	rs17604185	ALP	Lumbar spine bone mineral density	16	72220814	A	C	-0.005	-0.013275	0.028953	0.654327	0.0006	2.21e-15	44731	rs149993967	FALSE	TRUE	9.2214e-05	69.4444
47	rs17687445	ALP	Lumbar spine bone mineral density	16	79683030	T	G	-0.0033	0.005658	0.013517	0.682677	0.0003	2.93e-27	44731	NA	FALSE	TRUE	0.000160663	121
48	rs17721822	ALP	Lumbar spine bone mineral density	20	6469596	A	G	-0.0016	-0.000562	0.009208	0.952477	0.0002	1.69e-14	44731	NA	FALSE	TRUE	8.4985e-05	63.9999
49	rs180029	ALP	Lumbar spine bone mineral density	1	109633973	T	C	-0.0028	0.015796	0.01208	0.201554	0.0003	3.01e-27	44731	NA	FALSE	TRUE	0.00011567	87.111
50	rs1883783	ALP	Lumbar spine bone mineral density	1	54890956	T	G	-0.0014	-0.00519	0.00876	0.562861	0.0002	2.44e-13	44731	NA	FALSE	TRUE	6.50679e-05	48.9999
51	rs1890896	ALP	Lumbar spine bone mineral density	10	93641757	T	C	0.0018	0.001574	0.008777	0.860946	0.0002	2.94e-20	44731	NA	FALSE	TRUE	0.000107557	80.9999
52	rs1966384	ALP	Lumbar spine bone mineral density	10	116627910	T	G	0.0017	0.000712	0.008979	0.938284	0.0002	5.41e-18	44731	NA	FALSE	TRUE	9.59391e-05	72.2499
53	rs2021309	ALP	Lumbar spine bone mineral density	20	60728038	T	C	-0.0025	-0.012721	0.012582	0.323423	0.0003	3.53e-18	44731	NA	FALSE	TRUE	9.2214e-05	69.4444
54	rs2041081	ALP	Lumbar spine bone mineral density	2	199243372	T	C	0.0027	-0.011767	0.00903	0.203119	0.0002	1.65e-39	44731	NA	FALSE	TRUE	0.00024197	182.25
55	rs2075710	ALP	Lumbar spine bone mineral density	19	1106845	T	C	0.0018	0.004605	0.010317	0.662897	0.0002	3.32e-15	44731	NA	FALSE	TRUE	0.000107557	80.9999
56	rs2107717	ALP	Lumbar spine bone mineral density	7	98005398	T	C	0.0019	0.006496	0.00953	0.505612	0.0002	9.41e-18	44731	NA	FALSE	TRUE	0.000119838	90.2499
57	rs2191030	ALP	Lumbar spine bone mineral density	3	45910946	T	C	0.002	-0.01449	0.010665	0.184535	0.0002	5.94e-17	44731	NA	FALSE	TRUE	0.000132783	99.9999
58	rs2239222	ALP	Lumbar spine bone mineral density	14	73011885	A	G	0.0029	0.012981	0.009171	0.166838	0.0002	7.57e-45	44731	NA	FALSE	TRUE	0.000279135	210.25
59	rs2241878	ALP	Lumbar spine bone mineral density	2	234183718	T	C	-0.0016	0.009792	0.010409	0.358215	0.0002	4.17e-17	44731	NA	FALSE	TRUE	8.4985e-05	63.9999
60	rs2278222	ALP	Lumbar spine bone mineral density	5	178585187	T	C	-0.0017	0.019119	0.010463	0.0743464	0.0002	9.52e-14	44731	rs34865831	FALSE	TRUE	9.59391e-05	72.2499
61	rs2290846	ALP	Lumbar spine bone mineral density	4	151206319	A	G	-0.0027	0.003972	0.009515	0.683528	0.0002	3.81e-36	44731	rs6817154	FALSE	TRUE	0.00024197	182.25
62	rs2298058	ALP	Lumbar spine bone mineral density	13	95253131	T	C	0.0052	-0.004892	0.009286	0.606935	0.0002	4.71e-131	44731	rs9561643	FALSE	TRUE	0.000896925	675.999
63	rs2299142	ALP	Lumbar spine bone mineral density	7	42061523	T	C	0.0014	-0.01732	0.009121	0.0636634	0.0002	3.63e-12	44731	NA	FALSE	TRUE	6.50679e-05	48.9999
64	rs2338222	ALP	Lumbar spine bone mineral density	5	71727922	T	G	-0.0018	0.007415	0.008804	0.410786	0.0002	1.23e-19	44731	NA	FALSE	TRUE	0.000107557	80.9999
65	rs2409091	ALP	Lumbar spine bone mineral density	8	8658540	A	G	0.0039	0.007308	0.009501	0.452516	0.0002	7.08e-90	44731	rs2048419	FALSE	TRUE	0.000504719	380.249
66	rs2414098	ALP	Lumbar spine bone mineral density	15	51537806	T	C	0.002	-0.033856	0.012293	0.00716506	0.0002	2.04e-22	44731	NA	FALSE	TRUE	0.000132783	99.9999
67	rs2436854	ALP	Lumbar spine bone mineral density	8	103826037	A	G	-0.0019	-0.022055	0.009822	0.028323	0.0002	1.69e-18	44731	NA	FALSE	TRUE	0.000119838	90.2499
68	rs2460383	ALP	Lumbar spine bone mineral density	2	135014126	T	C	0.0035	0.010025	0.010195	0.336843	0.0002	3.99e-53	44731	NA	FALSE	TRUE	0.000406536	306.25
69	rs2460448	ALP	Lumbar spine bone mineral density	16	89700881	A	G	0.0016	0.000761	0.009035	0.934375	0.0002	4.25e-15	44731	NA	FALSE	TRUE	8.4985e-05	63.9999
70	rs2465956	ALP	Lumbar spine bone mineral density	2	109065004	T	C	0.0022	0.025539	0.011295	0.0272477	0.0002	1.85e-18	44731	NA	FALSE	TRUE	0.000160663	121
71	rs252761	ALP	Lumbar spine bone mineral density	5	77380723	T	G	0.0015	0.010624	0.009015	0.249742	0.0002	6.14e-14	44731	NA	FALSE	TRUE	7.46946e-05	56.2499
72	rs2535627	ALP	Lumbar spine bone mineral density	3	52845105	T	C	0.0015	-0.014485	0.008936	0.113381	0.0002	8.65e-15	44731	NA	FALSE	TRUE	7.46946e-05	56.2499
73	rs2547239	ALP	Lumbar spine bone mineral density	19	48383147	T	C	0.0028	-0.008089	0.011738	0.500909	0.0003	2.64e-27	44731	rs2547235	FALSE	TRUE	0.00011567	87.111
74	rs2642438	ALP	Lumbar spine bone mineral density	1	220970593	A	G	-0.0033	0.000459	0.009365	0.961819	0.0002	9.39e-56	44731	rs2807834	FALSE	TRUE	0.000361418	272.25
75	rs273960	ALP	Lumbar spine bone mineral density	7	137597005	T	C	-0.0017	0.017106	0.00898	0.0628434	0.0002	2.08e-17	44731	NA	FALSE	TRUE	9.59391e-05	72.2499
76	rs2834963	ALP	Lumbar spine bone mineral density	21	36921259	T	C	-0.0017	0.025525	0.009111	0.00623003	0.0002	3.3e-16	44731	NA	FALSE	TRUE	9.59391e-05	72.2499
77	rs2862300	ALP	Lumbar spine bone mineral density	1	177943591	A	G	-0.0025	0.015375	0.010407	0.149049	0.0002	2.44e-28	44731	NA	FALSE	TRUE	0.000207458	156.25
78	rs2919872	ALP	Lumbar spine bone mineral density	2	88436001	T	C	-0.0023	0.008246	0.008665	0.352631	0.0002	3.33e-31	44731	rs6735524	FALSE	TRUE	0.000175598	132.25
79	rs2977986	ALP	Lumbar spine bone mineral density	8	71143556	A	C	0.0028	-0.009154	0.011962	0.454847	0.0003	2.36e-25	44731	NA	FALSE	TRUE	0.00011567	87.111
80	rs34467936	ALP	Lumbar spine bone mineral density	11	47915299	A	G	0.0017	0.019011	0.009453	0.0495313	0.0002	8.62e-17	44731	NA	FALSE	TRUE	9.59391e-05	72.2499
81	rs34517439	ALP	Lumbar spine bone mineral density	1	78450517	A	C	0.0029	-0.007128	0.014365	0.627961	0.0003	3.37e-21	44731	NA	FALSE	TRUE	0.000124079	93.4443
82	rs35013847	ALP	Lumbar spine bone mineral density	10	96652320	A	G	0.002	0.013066	0.009338	0.17176	0.0002	1.24e-21	44731	NA	FALSE	TRUE	0.000132783	99.9999
83	rs35135885	ALP	Lumbar spine bone mineral density	7	65475734	T	C	0.0018	0.002197	0.008967	0.810872	0.0002	1.38e-19	44731	NA	FALSE	TRUE	0.000107557	80.9999
84	rs3813829	ALP	Lumbar spine bone mineral density	4	111120166	A	G	0.0021	0.004047	0.009483	0.67687	0.0002	8.52e-22	44731	NA	FALSE	TRUE	0.000146391	110.25
85	rs3822856	ALP	Lumbar spine bone mineral density	6	116316896	A	C	0.0022	0.015932	0.008911	0.080783	0.0002	2.47e-29	44731	rs3822854	FALSE	TRUE	0.000160663	121
86	rs3918253	ALP	Lumbar spine bone mineral density	20	44648361	T	C	0.0023	-0.00514	0.009734	0.606056	0.0002	1.04e-32	44731	rs35567443	FALSE	TRUE	0.000175598	132.25
87	rs3974481	ALP	Lumbar spine bone mineral density	4	103877991	T	C	0.0019	-0.002785	0.00889	0.759623	0.0002	3.41e-23	44731	NA	FALSE	TRUE	0.000119838	90.2499
88	rs399970	ALP	Lumbar spine bone mineral density	19	57063916	T	G	-0.0021	0.009344	0.0101	0.366193	0.0002	5.67e-21	44731	NA	FALSE	TRUE	0.000146391	110.25
89	rs4092465	ALP	Lumbar spine bone mineral density	18	55080437	A	G	-0.0022	0.01363	0.009285	0.15163	0.0002	6.03e-26	44731	NA	FALSE	TRUE	0.000160663	121
90	rs41280463	ALP	Lumbar spine bone mineral density	4	154191226	A	G	-0.0026	0.007308	0.011983	0.551456	0.0003	1.76e-22	44731	NA	FALSE	TRUE	9.97379e-05	75.111
91	rs4414647	ALP	Lumbar spine bone mineral density	2	181882742	A	G	-0.0018	0.016996	0.008969	0.0642066	0.0002	2.37e-18	44731	NA	FALSE	TRUE	0.000107557	80.9999
92	rs453639	ALP	Lumbar spine bone mineral density	6	132049657	A	C	0.0017	-0.01471	0.009386	0.125872	0.0002	2e-15	44731	NA	FALSE	TRUE	9.59391e-05	72.2499
93	rs4646248	ALP	Lumbar spine bone mineral density	8	18261493	T	C	0.0015	-0.020718	0.009724	0.0374662	0.0002	1.6e-12	44731	rs1390360	FALSE	TRUE	7.46946e-05	56.2499
94	rs4671103	ALP	Lumbar spine bone mineral density	2	64916181	A	C	-0.0015	0.00211	0.00948	0.827878	0.0002	3.06e-12	44731	NA	FALSE	TRUE	7.46946e-05	56.2499
95	rs469721	ALP	Lumbar spine bone mineral density	1	91530001	T	C	0.0018	-0.013239	0.011196	0.248131	0.0002	1.06e-13	44731	NA	FALSE	TRUE	0.000107557	80.9999
96	rs4712253	ALP	Lumbar spine bone mineral density	6	15526417	T	C	-0.002	0.015845	0.008866	0.0809003	0.0002	1.57e-23	44731	NA	FALSE	TRUE	0.000132783	99.9999
97	rs4728142	ALP	Lumbar spine bone mineral density	7	128573967	A	G	0.0017	-0.012125	0.00895	0.185787	0.0002	2.16e-17	44731	NA	FALSE	TRUE	9.59391e-05	72.2499
98	rs4764086	ALP	Lumbar spine bone mineral density	12	14568452	A	G	0.0017	0.011724	0.008804	0.19341	0.0002	9.19e-18	44731	NA	FALSE	TRUE	9.59391e-05	72.2499
99	rs4767896	ALP	Lumbar spine bone mineral density	12	120887513	A	G	0.0051	0.040861	0.027567	0.147702	0.0006	3.5e-17	44731	NA	FALSE	TRUE	9.59391e-05	72.2499
100	rs476934	ALP	Lumbar spine bone mineral density	9	104186503	T	C	0.0054	-0.016421	0.013497	0.234716	0.0003	1.43e-74	44731	NA	FALSE	TRUE	0.000430088	324
101	rs4782366	ALP	Lumbar spine bone mineral density	16	88524298	T	C	-0.0017	0.013818	0.009587	0.159213	0.0002	5.46e-17	44731	NA	FALSE	TRUE	9.59391e-05	72.2499
102	rs4822983	ALP	Lumbar spine bone mineral density	22	29115066	T	C	-0.0023	0.012178	0.010309	0.248566	0.0002	7.05e-27	44731	NA	FALSE	TRUE	0.000175598	132.25
103	rs4835265	ALP	Lumbar spine bone mineral density	4	146821410	A	C	0.0025	-0.012075	0.011753	0.315673	0.0003	5.57e-21	44731	NA	FALSE	TRUE	9.2214e-05	69.4444
104	rs4916009	ALP	Lumbar spine bone mineral density	1	65371418	T	C	0.0029	-0.01963	0.015775	0.224219	0.0003	1.59e-16	44731	NA	FALSE	TRUE	0.000124079	93.4443
105	rs4985376	ALP	Lumbar spine bone mineral density	16	69944335	A	G	0.0015	0.003665	0.009064	0.692885	0.0002	3.71e-13	44731	NA	FALSE	TRUE	7.46946e-05	56.2499
106	rs550510	ALP	Lumbar spine bone mineral density	17	46950869	A	G	0.0026	-4.9e-05	0.012964	0.997039	0.0003	5.94e-22	44731	rs178467	FALSE	TRUE	9.97379e-05	75.111
107	rs56276813	ALP	Lumbar spine bone mineral density	1	205730573	T	G	0.0021	0.007434	0.009869	0.461929	0.0002	1.69e-22	44731	NA	FALSE	TRUE	0.000146391	110.25
108	rs56317403	ALP	Lumbar spine bone mineral density	10	102670196	T	G	0.0018	0.01361	0.01083	0.219695	0.0002	3.31e-13	44731	NA	FALSE	TRUE	0.000107557	80.9999
109	rs56332871	ALP	Lumbar spine bone mineral density	15	96714816	A	C	0.0021	0.012911	0.009708	0.193956	0.0002	1.64e-22	44731	NA	FALSE	TRUE	0.000146391	110.25
110	rs5751777	ALP	Lumbar spine bone mineral density	22	24267047	T	C	-0.0022	0.001988	0.01063	0.855067	0.0002	2.07e-29	44731	NA	FALSE	TRUE	0.000160663	121
111	rs5757184	ALP	Lumbar spine bone mineral density	22	39019853	T	C	0.0021	-0.029099	0.013777	0.0391543	0.0003	2.38e-11	44731	NA	FALSE	TRUE	6.50679e-05	48.9999
112	rs5771222	ALP	Lumbar spine bone mineral density	22	50445704	T	C	0.0014	-0.017215	0.008631	0.0514328	0.0002	2.5e-12	44731	NA	FALSE	TRUE	6.50679e-05	48.9999
113	rs6029273	ALP	Lumbar spine bone mineral density	20	39313981	A	G	0.0029	-0.008135	0.012392	0.521444	0.0003	9.17e-27	44731	rs62209879	FALSE	TRUE	0.000124079	93.4443
114	rs6060269	ALP	Lumbar spine bone mineral density	20	33737824	A	C	-0.0017	0.01617	0.009669	0.102399	0.0002	7.28e-19	44731	rs3761141	FALSE	TRUE	9.59391e-05	72.2499
115	rs6119324	ALP	Lumbar spine bone mineral density	20	29991045	A	C	-0.0027	0.000203	0.011264	0.985978	0.0002	9.03e-28	44731	NA	FALSE	TRUE	0.00024197	182.25
116	rs62109001	ALP	Lumbar spine bone mineral density	19	41408159	A	G	-0.0031	0.007496	0.021019	0.727614	0.0005	8.01e-11	44731	NA	FALSE	TRUE	5.10459e-05	38.4399
117	rs62130312	ALP	Lumbar spine bone mineral density	19	49105126	T	C	0.0029	-0.01225	0.013359	0.37048	0.0003	3.19e-23	44731	NA	FALSE	TRUE	0.000124079	93.4443
118	rs62280667	ALP	Lumbar spine bone mineral density	3	101084604	T	C	0.0023	-0.004585	0.009308	0.630451	0.0002	1.35e-29	44731	NA	FALSE	TRUE	0.000175598	132.25
119	rs62501971	ALP	Lumbar spine bone mineral density	8	30182929	A	G	0.0023	0.023509	0.010586	0.0301169	0.0002	5.55e-23	44731	NA	FALSE	TRUE	0.000175598	132.25
120	rs6421984	ALP	Lumbar spine bone mineral density	11	305619	T	C	-0.0058	-0.006901	0.00983	0.492967	0.0002	2.16e-192	44731	NA	FALSE	TRUE	0.00111561	840.999
121	rs6440133	ALP	Lumbar spine bone mineral density	3	142766744	T	C	-0.0017	-0.002741	0.009427	0.776447	0.0002	3.91e-18	44731	NA	FALSE	TRUE	9.59391e-05	72.2499
122	rs6460898	ALP	Lumbar spine bone mineral density	7	12252893	A	G	-0.0017	-0.015851	0.008857	0.0805008	0.0002	1.02e-18	44731	NA	FALSE	TRUE	9.59391e-05	72.2499
123	rs6503238	ALP	Lumbar spine bone mineral density	17	9582214	T	C	0.0029	-0.025601	0.010654	0.0189579	0.0002	1.4e-36	44731	NA	FALSE	TRUE	0.000279135	210.25
124	rs6542680	ALP	Lumbar spine bone mineral density	2	3640142	T	C	-0.0028	0.010274	0.011559	0.385347	0.0003	1.63e-29	44731	NA	FALSE	TRUE	0.00011567	87.111
125	rs6602909	ALP	Lumbar spine bone mineral density	13	114551993	T	C	-0.0016	0.01592	0.009532	0.10286	0.0002	3.84e-14	44731	NA	FALSE	TRUE	8.4985e-05	63.9999
126	rs666727	ALP	Lumbar spine bone mineral density	12	111989658	T	C	-0.0039	0.004015	0.011043	0.722515	0.0002	4.28e-60	44731	NA	FALSE	TRUE	0.000504719	380.249
127	rs6680628	ALP	Lumbar spine bone mineral density	1	21765211	A	G	0.0149	-0.019048	0.010531	0.077325	0.0002	1e-200	44731	NA	FALSE	TRUE	0.00731682	5550.24
128	rs6693447	ALP	Lumbar spine bone mineral density	1	2330190	T	G	-0.0022	0.017454	0.008867	0.0545607	0.0002	8.45e-29	44731	NA	FALSE	TRUE	0.000160663	121
129	rs6706968	ALP	Lumbar spine bone mineral density	2	121310269	A	C	-0.002	0.023695	0.009047	0.0105519	0.0002	1.34e-24	44731	NA	FALSE	TRUE	0.000132783	99.9999
130	rs6749773	ALP	Lumbar spine bone mineral density	2	48642541	A	G	-0.0017	0.004196	0.008789	0.641063	0.0002	1.94e-17	44731	NA	FALSE	TRUE	9.59391e-05	72.2499
131	rs6822283	ALP	Lumbar spine bone mineral density	4	83218230	T	C	0.0017	0.013257	0.010258	0.206849	0.0002	6.66e-13	44731	NA	FALSE	TRUE	9.59391e-05	72.2499
132	rs687339	ALP	Lumbar spine bone mineral density	3	135956305	T	C	0.0036	0.013215	0.010431	0.215958	0.0002	3.83e-52	44731	rs684773	FALSE	TRUE	0.000430088	324
133	rs6898290	ALP	Lumbar spine bone mineral density	5	158513546	T	C	-0.002	0.007805	0.00879	0.385798	0.0002	7.44e-24	44731	NA	FALSE	TRUE	0.000132783	99.9999
134	rs6919004	ALP	Lumbar spine bone mineral density	6	7215541	T	C	-0.0019	0.01065	0.008788	0.236566	0.0002	5.69e-22	44731	NA	FALSE	TRUE	0.000119838	90.2499
135	rs710913	ALP	Lumbar spine bone mineral density	1	39989926	T	C	0.0023	0.022057	0.009126	0.0182671	0.0002	2.29e-30	44731	NA	FALSE	TRUE	0.000175598	132.25
136	rs71405688	ALP	Lumbar spine bone mineral density	15	90743886	T	C	0.0025	-0.030951	0.013545	0.0256543	0.0003	1.97e-16	44731	NA	FALSE	TRUE	9.2214e-05	69.4444
137	rs72766551	ALP	Lumbar spine bone mineral density	16	4348580	T	C	-0.002	-0.005713	0.010541	0.596594	0.0002	4.41e-18	44731	NA	FALSE	TRUE	0.000132783	99.9999
138	rs72801474	ALP	Lumbar spine bone mineral density	5	132444128	A	G	-0.0034	0.015857	0.016086	0.33566	0.0003	5.69e-23	44731	NA	FALSE	TRUE	0.000170546	128.444
139	rs7287617	ALP	Lumbar spine bone mineral density	22	39897163	A	G	0.0028	-0.003768	0.010534	0.72682	0.0002	1.96e-40	44731	NA	FALSE	TRUE	0.000260221	196
140	rs73536729	ALP	Lumbar spine bone mineral density	16	47888097	A	G	0.004	0.011013	0.021789	0.621587	0.0005	3.34e-16	44731	NA	FALSE	TRUE	8.4985e-05	63.9999
141	rs7450517	ALP	Lumbar spine bone mineral density	6	53950865	A	G	-0.002	0.015694	0.009459	0.105156	0.0002	4.79e-22	44731	rs614956	FALSE	TRUE	0.000132783	99.9999
142	rs75403547	ALP	Lumbar spine bone mineral density	16	4955256	T	C	-0.0025	-0.003079	0.016566	0.855951	0.0004	2.98e-11	44731	rs13335236	FALSE	TRUE	5.18725e-05	39.0624
143	rs75460349	ALP	Lumbar spine bone mineral density	1	27284913	A	C	0.007	-0.013985	0.030528	0.654597	0.0006	5.65e-27	44731	rs79598313	FALSE	TRUE	0.000180723	136.111
144	rs75663481	ALP	Lumbar spine bone mineral density	14	75787011	A	G	-0.0023	0.01868	0.010437	0.0804618	0.0002	1.77e-24	44731	NA	FALSE	TRUE	0.000175598	132.25
145	rs75916629	ALP	Lumbar spine bone mineral density	19	20213781	A	G	0.0065	0.044883	0.028602	0.125375	0.0007	4.63e-22	44731	NA	FALSE	TRUE	0.000114493	86.2244
146	rs75999022	ALP	Lumbar spine bone mineral density	7	107017135	T	C	-0.0029	-0.004618	0.010497	0.667427	0.0002	1.15e-34	44731	NA	FALSE	TRUE	0.000279135	210.25
147	rs7641195	ALP	Lumbar spine bone mineral density	3	132202013	T	C	0.0022	-0.007761	0.008763	0.387031	0.0002	4.31e-29	44731	NA	FALSE	TRUE	0.000160663	121
148	rs7646106	ALP	Lumbar spine bone mineral density	3	5257971	T	C	0.0021	-0.011792	0.012914	0.372496	0.0003	4.07e-16	44731	NA	FALSE	TRUE	6.50679e-05	48.9999
149	rs76669111	ALP	Lumbar spine bone mineral density	10	5245780	T	G	0.0032	-6.1e-05	0.012203	0.996106	0.0003	6.07e-32	44731	NA	FALSE	TRUE	0.000151074	113.778
150	rs76708468	ALP	Lumbar spine bone mineral density	17	62206299	T	C	0.0045	0.044254	0.02665	0.10485	0.0006	2.3e-15	44731	NA	FALSE	TRUE	7.46946e-05	56.2499
151	rs77243579	ALP	Lumbar spine bone mineral density	6	109640864	A	G	0.0019	-0.012064	0.013719	0.390433	0.0002	2.9e-20	44731	NA	FALSE	TRUE	0.000119838	90.2499
152	rs77617068	ALP	Lumbar spine bone mineral density	4	37429097	T	C	-0.0029	0.003113	0.015344	0.84293	0.0003	3.54e-18	44731	NA	FALSE	TRUE	0.000124079	93.4443
153	rs77653204	ALP	Lumbar spine bone mineral density	19	45614835	A	G	-0.0039	0.019355	0.022722	0.405449	0.0005	7.19e-16	44731	NA	FALSE	TRUE	8.07892e-05	60.8399
154	rs78444298	ALP	Lumbar spine bone mineral density	1	184865132	A	G	-0.0092	-0.025423	0.034894	0.476746	0.0007	2.49e-36	44731	rs115276619	FALSE	TRUE	0.00022934	172.734
155	rs7901425	ALP	Lumbar spine bone mineral density	10	130888067	T	C	0.0018	-0.011299	0.010357	0.286657	0.0002	2.64e-15	44731	NA	FALSE	TRUE	0.000107557	80.9999
156	rs7949566	ALP	Lumbar spine bone mineral density	11	126285301	A	G	0.0073	-0.019105	0.008875	0.0355361	0.0002	1e-200	44731	NA	FALSE	TRUE	0.00176611	1332.25
157	rs7950422	ALP	Lumbar spine bone mineral density	11	102107745	A	G	-0.0017	0.00154	0.00992	0.879495	0.0002	1.19e-15	44731	NA	FALSE	TRUE	9.59391e-05	72.2499
158	rs7966590	ALP	Lumbar spine bone mineral density	12	570947	A	G	0.0062	0.003539	0.009149	0.705606	0.0002	1e-200	44731	rs7955258	FALSE	TRUE	0.00127458	960.999
159	rs79864192	ALP	Lumbar spine bone mineral density	20	62602868	T	G	0.0022	0.008897	0.012187	0.475875	0.0003	3.93e-17	44731	rs141385312	FALSE	TRUE	7.1412e-05	53.7777
160	rs799157	ALP	Lumbar spine bone mineral density	7	73081694	T	C	0.0055	-0.022928	0.023724	0.345207	0.0005	1.15e-27	44731	rs113562761	FALSE	TRUE	0.000160663	121
161	rs7998010	ALP	Lumbar spine bone mineral density	13	22810615	A	G	-0.0014	0.016326	0.009412	0.090234	0.0002	1.23e-11	44731	NA	FALSE	TRUE	6.50679e-05	48.9999
162	rs80021729	ALP	Lumbar spine bone mineral density	11	134263734	A	C	-0.0033	0.004261	0.012856	0.746176	0.0003	3.63e-32	44731	NA	FALSE	TRUE	0.000160663	121
163	rs8046061	ALP	Lumbar spine bone mineral density	16	80752293	T	C	-0.0021	0.019546	0.008719	0.028591	0.0002	1.79e-25	44731	NA	FALSE	TRUE	0.000146391	110.25
164	rs829584	ALP	Lumbar spine bone mineral density	2	30678838	A	G	0.0022	0.010662	0.010476	0.320203	0.0002	1.17e-22	44731	rs829579	FALSE	TRUE	0.000160663	121
165	rs8736	ALP	Lumbar spine bone mineral density	19	54677189	T	C	0.0055	-0.004086	0.009038	0.658819	0.0002	1.62e-171	44731	NA	FALSE	TRUE	0.0010033	756.249
166	rs933574	ALP	Lumbar spine bone mineral density	16	11792700	A	C	-0.0023	-0.005407	0.008722	0.544937	0.0002	6.63e-32	44731	NA	FALSE	TRUE	0.000175598	132.25
167	rs9365682	ALP	Lumbar spine bone mineral density	6	158414308	T	C	0.0016	0.001475	0.009583	0.880525	0.0002	2.27e-14	44731	NA	FALSE	TRUE	8.4985e-05	63.9999
168	rs9826148	ALP	Lumbar spine bone mineral density	3	114464858	T	C	-0.0024	-0.023986	0.013653	0.0862005	0.0003	4.78e-15	44731	NA	FALSE	TRUE	8.4985e-05	63.9999
169	rs9843214	ALP	Lumbar spine bone mineral density	3	98552554	T	C	0.0022	-0.008999	0.008838	0.319971	0.0002	2.26e-28	44731	rs34558202	FALSE	TRUE	0.000160663	121
170	rs9926191	ALP	Lumbar spine bone mineral density	16	2210452	A	G	0.0056	-0.036331	0.017548	0.0431927	0.0004	1.16e-45	44731	NA	FALSE	TRUE	0.000260221	196
171	rs9932007	ALP	Lumbar spine bone mineral density	16	53456661	A	G	-0.0016	-0.004345	0.008785	0.629092	0.0002	5.31e-17	44731	NA	FALSE	TRUE	8.4985e-05	63.9999
172	rs10991460	ALP	Lumbar spine bone mineral density	9	107774003	C	G	0.0013	-0.028678	0.009082	0.00204998	0.0002	4.68e-11	44731	NA	TRUE	FALSE	5.6105e-05	42.2499
173	rs11210918	ALP	Lumbar spine bone mineral density	1	44240533	A	T	-0.0021	0.010839	0.009002	0.239607	0.0002	6.81e-28	44731	NA	TRUE	FALSE	0.000146391	110.25
174	rs12655885	ALP	Lumbar spine bone mineral density	5	68422637	A	T	0.0019	-0.016567	0.020696	0.43432	0.0002	1.78e-20	44731	NA	TRUE	FALSE	0.000119838	90.2499
175	rs13109814	ALP	Lumbar spine bone mineral density	4	129089444	A	T	-0.0017	0.004807	0.009445	0.619156	0.0002	5.96e-18	44731	NA	TRUE	FALSE	9.59391e-05	72.2499
176	rs1372448	ALP	Lumbar spine bone mineral density	8	129950323	A	T	0.0016	0.009199	0.008873	0.31128	0.0002	4.87e-15	44731	NA	TRUE	FALSE	8.4985e-05	63.9999
177	rs141002682	ALP	Lumbar spine bone mineral density	22	38424607	C	G	-0.0032	-0.010178	0.024488	0.684804	0.0005	7.4e-11	44731	rs35496925	TRUE	FALSE	5.43921e-05	40.9599
178	rs146326139	ALP	Lumbar spine bone mineral density	12	124157175	C	G	0.0074	-0.017509	0.039549	0.665485	0.0009	1.41e-17	44731	NA	TRUE	FALSE	8.97715e-05	67.6048
179	rs17145892	ALP	Lumbar spine bone mineral density	11	62200269	A	T	0.0021	0.001654	0.011352	0.886846	0.0003	8.19e-17	44731	NA	TRUE	FALSE	6.50679e-05	48.9999
180	rs17532371	ALP	Lumbar spine bone mineral density	13	41635301	C	G	0.0038	0.008374	0.016646	0.623214	0.0004	9.35e-25	44731	NA	TRUE	FALSE	0.000119838	90.2499
181	rs189174	ALP	Lumbar spine bone mineral density	3	119818585	C	G	0.002	0.007582	0.009291	0.425441	0.0002	1.29e-22	44731	NA	TRUE	FALSE	0.000132783	99.9999
182	rs1935	ALP	Lumbar spine bone mineral density	10	64934548	C	G	-0.01	0.001004	0.008848	0.911735	0.0002	1e-200	44731	rs10822145	TRUE	FALSE	0.00330902	2500
183	rs2040189	ALP	Lumbar spine bone mineral density	18	13659019	C	G	0.0019	0.026305	0.009065	0.00461201	0.0002	3.05e-19	44731	NA	TRUE	FALSE	0.000119838	90.2499
184	rs2670824	ALP	Lumbar spine bone mineral density	17	72440381	C	G	0.0039	-0.000493	0.01583	0.975744	0.0004	3.04e-26	44731	rs2706530	TRUE	FALSE	0.000126227	95.0624
185	rs28601761	ALP	Lumbar spine bone mineral density	8	126500031	C	G	0.0087	0.009736	0.00901	0.291269	0.0002	1e-200	44731	NA	TRUE	FALSE	0.00250662	1892.25
186	rs28713678	ALP	Lumbar spine bone mineral density	9	98299678	A	T	-0.0015	-0.025126	0.009866	0.0128929	0.0002	2.42e-14	44731	NA	TRUE	FALSE	7.46946e-05	56.2499
187	rs2911971	ALP	Lumbar spine bone mineral density	8	6607634	C	G	-0.0018	-0.011654	0.009037	0.207804	0.0002	1.26e-19	44731	NA	TRUE	FALSE	0.000107557	80.9999
188	rs2970818	ALP	Lumbar spine bone mineral density	12	4606168	A	T	-0.0046	-0.002985	0.014851	0.844375	0.0003	2.95e-45	44731	NA	TRUE	FALSE	0.000312131	235.111
189	rs34239095	ALP	Lumbar spine bone mineral density	15	89455768	C	G	0.0023	-0.00339	0.009792	0.735253	0.0002	4.66e-26	44731	NA	TRUE	FALSE	0.000175598	132.25
190	rs35267807	ALP	Lumbar spine bone mineral density	10	46202429	C	G	-0.0025	-0.002087	0.013229	0.877516	0.0002	5.88e-27	44731	NA	TRUE	FALSE	0.000207458	156.25
191	rs3760353	ALP	Lumbar spine bone mineral density	17	7019049	C	G	-0.0036	-0.020445	0.018676	0.284996	0.0004	1.61e-17	44731	NA	TRUE	FALSE	0.000107557	80.9999
192	rs3800461	ALP	Lumbar spine bone mineral density	6	34616322	C	G	-0.0027	0.004801	0.013679	0.731779	0.0003	6.47e-19	44731	NA	TRUE	FALSE	0.000107557	80.9999
193	rs41282145	ALP	Lumbar spine bone mineral density	9	104249507	A	T	0.0129	0.006356	0.027146	0.819124	0.0007	3.11e-81	44731	NA	TRUE	FALSE	0.000450803	339.612
194	rs4782568	ALP	Lumbar spine bone mineral density	16	83980529	C	G	0.0029	-0.009492	0.008952	0.300411	0.0002	3.48e-50	44731	NA	TRUE	FALSE	0.000279135	210.25
195	rs498936	ALP	Lumbar spine bone mineral density	11	75454878	A	T	-0.0025	0.02641	0.011606	0.0262803	0.0003	4.95e-21	44731	NA	TRUE	FALSE	9.2214e-05	69.4444
196	rs5112	ALP	Lumbar spine bone mineral density	19	45430280	C	G	0.0074	0.014948	0.010711	0.172885	0.0002	1e-200	44731	NA	TRUE	FALSE	0.00181474	1369
197	rs58973023	ALP	Lumbar spine bone mineral density	13	42959133	A	T	-0.0058	0.065798	0.012559	3.17001e-07	0.0002	4.48e-198	44731	NA	TRUE	FALSE	0.00111561	840.999
198	rs62122430	ALP	Lumbar spine bone mineral density	19	18495510	A	T	-0.0023	-0.009849	0.012466	0.440367	0.0003	2.52e-16	44731	NA	TRUE	FALSE	7.8051e-05	58.7777
199	rs62193162	ALP	Lumbar spine bone mineral density	2	242268436	A	T	-0.0018	-0.016573	0.009123	0.0760396	0.0002	1.71e-19	44731	NA	TRUE	FALSE	0.000107557	80.9999
200	rs62509311	ALP	Lumbar spine bone mineral density	8	74907295	A	T	0.0018	-0.000395	0.009893	0.968855	0.0002	6.42e-16	44731	NA	TRUE	FALSE	0.000107557	80.9999
201	rs6822348	ALP	Lumbar spine bone mineral density	4	100053894	A	T	0.0045	-0.007286	0.009682	0.462355	0.0002	5.33e-101	44731	NA	TRUE	FALSE	0.00067185	506.249
202	rs7099526	ALP	Lumbar spine bone mineral density	10	79657705	C	G	-0.0029	0.000146	0.009538	0.988059	0.0002	1.22e-41	44731	NA	TRUE	FALSE	0.000279135	210.25
203	rs71378928	ALP	Lumbar spine bone mineral density	17	66464546	C	G	0.0029	-0.017686	0.010785	0.109247	0.0002	2.8e-35	44731	rs2909218	TRUE	FALSE	0.000279135	210.25
204	rs74454549	ALP	Lumbar spine bone mineral density	2	203152767	C	G	0.0026	-0.018029	0.013826	0.202795	0.0003	6.45e-18	44731	NA	TRUE	FALSE	9.97379e-05	75.111
205	rs76157475	ALP	Lumbar spine bone mineral density	19	42538896	C	G	-0.0047	-0.039374	0.026201	0.142182	0.0006	2.74e-15	44731	NA	TRUE	FALSE	8.14811e-05	61.361
206	rs7740107	ALP	Lumbar spine bone mineral density	6	130374461	A	T	0.0019	-0.001052	0.010012	0.918222	0.0002	5.84e-18	44731	NA	TRUE	FALSE	0.000119838	90.2499
207	rs7900806	ALP	Lumbar spine bone mineral density	10	69594595	A	T	0.0013	0.007296	0.009308	0.443916	0.0002	5.86e-11	44731	NA	TRUE	FALSE	5.6105e-05	42.2499
208	rs903504	ALP	Lumbar spine bone mineral density	17	37832093	C	G	0.0034	0.008579	0.009755	0.390408	0.0002	3.19e-61	44731	rs1495102	TRUE	FALSE	0.000383646	289
209	rs9565082	ALP	Lumbar spine bone mineral density	13	74737625	C	G	-0.0024	0.009198	0.008921	0.313915	0.0002	1.22e-33	44731	NA	TRUE	FALSE	0.000191196	144

## Sheet: Table S5
Table S5. Detailed information of instrumental variables used in causality estimate between alanine transaminase and knee osteoarthritis.
No.	SNP	exposure	outcome	chr	pos	effect_allele	other_allele	beta.exposure	beta.outcome	se.outcome	pval.outcome	se.exposure	pval.exposure	samplesize.outcome	proxy_snp	palindromic	mr_keep	R2	F-statistic
1	rs1030270	ALT	Knee osteoarthritis	5	156703572	T	C	-0.0059	-0.011	0.02	0.5831	0.0007	2.36e-16	403124	NA	FALSE	TRUE	9.43336e-05	71.0407
2	rs10409243	ALT	Knee osteoarthritis	19	10332988	T	C	-0.0035	-0.0059	0.0096	0.5364	0.0003	2.66e-25	403124	NA	FALSE	TRUE	0.000180723	136.111
3	rs10787429	ALT	Knee osteoarthritis	10	113949664	T	C	0.0059	0.0117	0.0104	0.2642	0.0004	2.06e-56	403124	NA	FALSE	TRUE	0.00028884	217.562
4	rs10887777	ALT	Knee osteoarthritis	10	89807366	T	C	-0.003	0.0102	0.0106	0.3354	0.0004	4.23e-16	403124	NA	FALSE	TRUE	7.46946e-05	56.2499
5	rs11534749	ALT	Knee osteoarthritis	12	26465512	T	G	0.0027	-0.0085	0.0108	0.4334	0.0004	2.3e-12	403124	NA	FALSE	TRUE	6.05035e-05	45.5624
6	rs11543269	ALT	Knee osteoarthritis	18	55313997	T	C	-0.0069	-0.0277	0.0141	0.0494299	0.0005	1.52e-42	403124	NA	FALSE	TRUE	0.000252841	190.44
7	rs11601507	ALT	Knee osteoarthritis	11	5701074	A	C	0.0084	-0.0159	0.0182	0.3809	0.0006	2.22e-40	403124	NA	FALSE	TRUE	0.000260221	196
8	rs11605469	ALT	Knee osteoarthritis	11	93282129	T	C	-0.0063	0.0126	0.0187	0.4985	0.0007	3.54e-20	403124	NA	FALSE	TRUE	0.000107557	80.9999
9	rs11621792	ALT	Knee osteoarthritis	14	24871926	T	C	0.0035	-0.0009	0.0094	0.921	0.0003	3.49e-26	403124	NA	FALSE	TRUE	0.000180723	136.111
10	rs11657440	ALT	Knee osteoarthritis	17	79480686	T	C	-0.0045	-0.0048	0.0094	0.6074	0.0003	7.02e-42	403124	NA	FALSE	TRUE	0.000298712	225
11	rs11666906	ALT	Knee osteoarthritis	19	18241898	A	G	-0.0043	-0.0173	0.0106	0.1031	0.0004	7.06e-31	403124	NA	FALSE	TRUE	0.000153444	115.562
12	rs117643180	ALT	Knee osteoarthritis	17	7185779	A	C	0.01	0.0069	0.0292	0.8146	0.0011	3.28e-21	403124	NA	FALSE	TRUE	0.00010974	82.6445
13	rs12500824	ALT	Knee osteoarthritis	4	77416627	A	G	0.0039	0.0069	0.0097	0.4742	0.0003	1.28e-30	403124	NA	FALSE	TRUE	0.000224382	169
14	rs12824533	ALT	Knee osteoarthritis	12	11791685	A	G	-0.0031	0.0128	0.0096	0.1799	0.0003	4.03e-20	403124	NA	FALSE	TRUE	0.000141781	106.778
15	rs12894146	ALT	Knee osteoarthritis	14	35164549	A	C	0.0031	-0.0113	0.0093	0.2246	0.0003	1.14e-20	403124	NA	FALSE	TRUE	0.000141781	106.778
16	rs12904	ALT	Knee osteoarthritis	1	155106697	A	G	-0.0044	-0.0084	0.0094	0.3719	0.0003	2.29e-41	403124	NA	FALSE	TRUE	0.000285587	215.111
17	rs13083375	ALT	Knee osteoarthritis	3	12365308	T	G	-0.0061	0.0019	0.0143	0.8938	0.0005	9.38e-34	403124	NA	FALSE	TRUE	0.000197621	148.84
18	rs132631	ALT	Knee osteoarthritis	22	36542194	A	C	-0.0077	0.0191	0.0124	0.1239	0.0004	8.26e-69	403124	NA	FALSE	TRUE	0.000491866	370.562
19	rs13389219	ALT	Knee osteoarthritis	2	165528876	T	C	-0.0043	-0.0041	0.0095	0.667	0.0003	1.63e-37	403124	NA	FALSE	TRUE	0.000272757	205.444
20	rs140584594	ALT	Knee osteoarthritis	1	110232983	A	G	-0.0035	-0.0284	0.0109	0.00941304	0.0004	8.95e-22	403124	NA	FALSE	TRUE	0.000101665	76.5624
21	rs141117801	ALT	Knee osteoarthritis	15	90341982	T	C	-0.0063	-0.0119	0.0154	0.4366	0.0006	2.27e-30	403124	NA	FALSE	TRUE	0.000146391	110.25
22	rs1412957	ALT	Knee osteoarthritis	20	45557065	A	G	-0.0024	-0.0233	0.0094	0.0135101	0.0003	1.89e-12	403124	NA	FALSE	TRUE	8.4985e-05	63.9999
23	rs143001834	ALT	Knee osteoarthritis	11	47722571	A	G	0.0052	0.007	0.0198	0.723601	0.0007	8.53e-14	403124	NA	FALSE	TRUE	7.32787e-05	55.1836
24	rs144830380	ALT	Knee osteoarthritis	1	149950326	T	C	0.0149	0.0398	0.045	0.3765	0.0017	1.07e-17	403124	NA	FALSE	TRUE	0.000102007	76.82
25	rs1497406	ALT	Knee osteoarthritis	1	16505320	A	G	-0.0061	-0.0092	0.0094	0.3292	0.0003	1.94e-75	403124	NA	FALSE	TRUE	0.000548754	413.444
26	rs17710008	ALT	Knee osteoarthritis	6	153043035	A	G	0.003	0.0149	0.012	0.2143	0.0004	2.74e-12	403124	NA	FALSE	TRUE	7.46946e-05	56.2499
27	rs1801689	ALT	Knee osteoarthritis	17	64210580	A	C	-0.0152	-0.0101	0.0271	0.7092	0.001	2.19e-57	403124	NA	FALSE	TRUE	0.000306728	231.04
28	rs1815544	ALT	Knee osteoarthritis	1	150479901	T	C	-0.0034	-0.027	0.0095	0.00433501	0.0003	7.49e-25	403124	NA	FALSE	TRUE	0.000170546	128.444
29	rs185979634	ALT	Knee osteoarthritis	10	101403323	T	C	0.0097	-0.0105	0.0227	0.643701	0.0008	1.16e-36	403124	NA	FALSE	TRUE	0.000195199	147.015
30	rs1862069	ALT	Knee osteoarthritis	2	169933741	A	G	0.0035	0.0144	0.0093	0.1206	0.0003	1.26e-25	403124	NA	FALSE	TRUE	0.000180723	136.111
31	rs1882862	ALT	Knee osteoarthritis	21	30582683	T	C	0.0037	0.025	0.0143	0.0800903	0.0005	1.73e-13	403124	NA	FALSE	TRUE	7.27162e-05	54.7599
32	rs1890426	ALT	Knee osteoarthritis	6	116338065	T	C	-0.0032	-0.0168	0.0095	0.0753703	0.0003	1.56e-21	403124	NA	FALSE	TRUE	0.000151074	113.778
33	rs2114271	ALT	Knee osteoarthritis	1	93876429	A	G	0.0032	0.0105	0.0119	0.3758	0.0004	1.51e-14	403124	NA	FALSE	TRUE	8.4985e-05	63.9999
34	rs2127015	ALT	Knee osteoarthritis	15	73985223	T	C	-0.0039	-0.0105	0.0093	0.2581	0.0003	7.88e-32	403124	NA	FALSE	TRUE	0.000224382	169
35	rs217184	ALT	Knee osteoarthritis	16	72105965	T	C	0.0051	-0.0002	0.0117	0.988	0.0004	7.4e-34	403124	NA	FALSE	TRUE	0.000215837	162.562
36	rs2267372	ALT	Knee osteoarthritis	22	38598234	A	G	-0.0032	0.0103	0.0095	0.2755	0.0003	1.77e-21	403124	NA	FALSE	TRUE	0.000151074	113.778
37	rs2356864	ALT	Knee osteoarthritis	1	50839740	A	G	0.0024	-0.0142	0.0093	0.1272	0.0003	1.33e-13	403124	NA	FALSE	TRUE	8.4985e-05	63.9999
38	rs236651	ALT	Knee osteoarthritis	7	75044830	A	G	0.0025	0.0263	0.0103	0.0109701	0.0004	7.68e-12	403124	NA	FALSE	TRUE	5.18725e-05	39.0624
39	rs2511188	ALT	Knee osteoarthritis	11	77920930	A	G	0.0028	0.0218	0.0117	0.0619498	0.0004	1.28e-11	403124	NA	FALSE	TRUE	6.50679e-05	48.9999
40	rs2618567	ALT	Knee osteoarthritis	20	17844492	T	G	0.0027	-0.0071	0.0098	0.4664	0.0003	4.53e-15	403124	NA	FALSE	TRUE	0.000107557	80.9999
41	rs2642438	ALT	Knee osteoarthritis	1	220970028	A	G	-0.0065	0.0105	0.0101	0.3	0.0004	2.43e-73	403124	NA	FALSE	TRUE	0.000350553	264.062
42	rs2710804	ALT	Knee osteoarthritis	7	36084529	T	C	0.0025	0.0121	0.0096	0.2059	0.0003	1.68e-13	403124	NA	FALSE	TRUE	9.2214e-05	69.4444
43	rs28416970	ALT	Knee osteoarthritis	8	96092046	A	G	0.0027	0.0067	0.0105	0.5262	0.0004	4.22e-13	403124	NA	FALSE	TRUE	6.05035e-05	45.5624
44	rs28431971	ALT	Knee osteoarthritis	4	100487315	A	G	-0.0032	0.0092	0.0107	0.3904	0.0004	2.39e-17	403124	NA	FALSE	TRUE	8.4985e-05	63.9999
45	rs28650790	ALT	Knee osteoarthritis	5	55861464	T	C	0.0045	-0.0028	0.0118	0.8137	0.0004	1.48e-26	403124	NA	FALSE	TRUE	0.000168047	126.562
46	rs2904975	ALT	Knee osteoarthritis	11	65173754	T	C	0.0031	-0.0115	0.0105	0.2711	0.0004	2.06e-17	403124	NA	FALSE	TRUE	7.97569e-05	60.0624
47	rs292585	ALT	Knee osteoarthritis	7	134884187	T	C	0.0028	0.001	0.0105	0.9224	0.0004	3.27e-14	403124	NA	FALSE	TRUE	6.50679e-05	48.9999
48	rs2943654	ALT	Knee osteoarthritis	2	227112754	T	C	0.0047	0.0068	0.0097	0.48	0.0003	3e-43	403124	NA	FALSE	TRUE	0.000325845	245.444
49	rs2954021	ALT	Knee osteoarthritis	8	126482077	A	G	0.0084	-0.0011	0.0093	0.9089	0.0003	7.43e-146	403124	NA	FALSE	TRUE	0.00104007	783.999
50	rs2981595	ALT	Knee osteoarthritis	12	10583297	A	G	-0.0042	0.0199	0.0141	0.1569	0.0005	6.73e-19	403124	NA	FALSE	TRUE	9.36952e-05	70.5599
51	rs3184504	ALT	Knee osteoarthritis	12	111884608	T	C	0.0041	-0.0057	0.0093	0.5387	0.0003	2.59e-36	403124	NA	FALSE	TRUE	0.00024798	186.778
52	rs339969	ALT	Knee osteoarthritis	15	60883281	A	C	0.0041	-0.0015	0.0095	0.8777	0.0003	7.31e-34	403124	NA	FALSE	TRUE	0.00024798	186.778
53	rs36079122	ALT	Knee osteoarthritis	12	122504220	T	C	0.0045	-0.0011	0.0093	0.9088	0.0003	2.69e-43	403124	NA	FALSE	TRUE	0.000298712	225
54	rs4074793	ALT	Knee osteoarthritis	5	52193125	A	G	-0.0047	-0.0303	0.0176	0.0858302	0.0006	1.99e-14	403124	NA	FALSE	TRUE	8.14811e-05	61.361
55	rs4077189	ALT	Knee osteoarthritis	3	185796785	A	G	-0.0043	-0.0341	0.016	0.0330301	0.0006	2.83e-14	403124	NA	FALSE	TRUE	6.82031e-05	51.361
56	rs4084164	ALT	Knee osteoarthritis	11	62201458	A	G	0.003	0.005	0.0096	0.6032	0.0003	8.56e-19	403124	NA	FALSE	TRUE	0.000132783	99.9999
57	rs429358	ALT	Knee osteoarthritis	19	45411941	T	C	0.0083	0.0206	0.0128	0.1077	0.0005	3.97e-74	403124	NA	FALSE	TRUE	0.000365811	275.56
58	rs4351283	ALT	Knee osteoarthritis	6	130374711	T	C	-0.0029	-0.0104	0.0104	0.3181	0.0003	4.17e-17	403124	NA	FALSE	TRUE	0.000124079	93.4443
59	rs445	ALT	Knee osteoarthritis	7	92408370	T	C	0.0056	0.0386	0.0158	0.0144501	0.0005	7.55e-25	403124	NA	FALSE	TRUE	0.000166557	125.44
60	rs4503880	ALT	Knee osteoarthritis	18	56084054	T	C	0.007	-0.0011	0.0116	0.9243	0.0004	1.22e-63	403124	NA	FALSE	TRUE	0.000406536	306.25
61	rs4647222	ALT	Knee osteoarthritis	3	37042960	A	C	0.0029	0.0014	0.0093	0.8795	0.0003	5.47e-19	403124	NA	FALSE	TRUE	0.000124079	93.4443
62	rs4804414	ALT	Knee osteoarthritis	19	7223785	T	C	0.0026	-0.0113	0.0094	0.2288	0.0003	6.02e-15	403124	NA	FALSE	TRUE	9.97379e-05	75.111
63	rs4835265	ALT	Knee osteoarthritis	4	146821410	A	C	0.0078	0.0087	0.0127	0.4909	0.0005	7.2e-67	403124	NA	FALSE	TRUE	0.000323079	243.36
64	rs4925546	ALT	Knee osteoarthritis	1	247602968	A	G	0.0032	-0.0119	0.0096	0.2156	0.0003	7.64e-22	403124	NA	FALSE	TRUE	0.000151074	113.778
65	rs4948099	ALT	Knee osteoarthritis	7	56072250	A	C	-0.0026	-0.0023	0.0108	0.8348	0.0004	1.18e-11	403124	NA	FALSE	TRUE	5.6105e-05	42.2499
66	rs4976033	ALT	Knee osteoarthritis	5	67714246	A	G	-0.0026	0.0119	0.0096	0.2142	0.0003	3.52e-14	403124	NA	FALSE	TRUE	9.97379e-05	75.111
67	rs514659	ALT	Knee osteoarthritis	9	136143372	A	C	-0.0044	-0.0145	0.01	0.1445	0.0003	4.58e-36	403124	rs545971	FALSE	TRUE	0.000285587	215.111
68	rs55747905	ALT	Knee osteoarthritis	7	87127099	T	C	0.0058	0.014	0.0121	0.2474	0.0004	1.49e-41	403124	NA	FALSE	TRUE	0.000279135	210.25
69	rs56113850	ALT	Knee osteoarthritis	19	41353107	T	C	-0.0029	-0.009	0.0094	0.3384	0.0003	2.15e-17	403124	NA	FALSE	TRUE	0.000124079	93.4443
70	rs56189004	ALT	Knee osteoarthritis	10	99086632	A	G	-0.003	-0.0153	0.0101	0.1291	0.0004	3.99e-17	403124	NA	FALSE	TRUE	7.46946e-05	56.2499
71	rs5752776	ALT	Knee osteoarthritis	22	29108229	A	G	-0.0047	-0.0155	0.0099	0.1162	0.0004	6.61e-41	403124	NA	FALSE	TRUE	0.000183314	138.062
72	rs58542926	ALT	Knee osteoarthritis	19	19379549	T	C	0.0174	-0.0221	0.0176	0.2089	0.0006	5.94e-174	403124	NA	FALSE	TRUE	0.00111561	840.999
73	rs61823192	ALT	Knee osteoarthritis	1	219294570	T	C	0.0081	-0.0378	0.0288	0.1886	0.0011	2.31e-14	403124	NA	FALSE	TRUE	7.20033e-05	54.2231
74	rs62307409	ALT	Knee osteoarthritis	4	87269712	A	G	0.0032	-0.0098	0.0108	0.3641	0.0004	1.13e-16	403124	NA	FALSE	TRUE	8.4985e-05	63.9999
75	rs625899	ALT	Knee osteoarthritis	6	53957588	T	C	0.0031	0.0058	0.0101	0.5697	0.0004	3.77e-18	403124	NA	FALSE	TRUE	7.97569e-05	60.0624
76	rs6440123	ALT	Knee osteoarthritis	3	142659361	A	G	0.0034	0.0094	0.0097	0.3346	0.0003	1.9e-23	403124	NA	FALSE	TRUE	0.000170546	128.444
77	rs6557781	ALT	Knee osteoarthritis	8	21937667	T	C	0.0039	-0.0039	0.0129	0.764599	0.0005	1.64e-17	403124	NA	FALSE	TRUE	8.07892e-05	60.8399
78	rs6688625	ALT	Knee osteoarthritis	1	66161698	T	C	0.0038	0.0087	0.0122	0.4757	0.0004	2.18e-18	403124	NA	FALSE	TRUE	0.000119838	90.2499
79	rs6695321	ALT	Knee osteoarthritis	1	196675861	A	G	-0.0031	-0.0181	0.0095	0.0578296	0.0003	1.06e-20	403124	NA	FALSE	TRUE	0.000141781	106.778
80	rs67261871	ALT	Knee osteoarthritis	3	156797941	T	C	-0.0034	-0.0042	0.0095	0.659601	0.0003	5.68e-24	403124	NA	FALSE	TRUE	0.000170546	128.444
81	rs68082079	ALT	Knee osteoarthritis	9	112077530	T	C	0.0027	-0.0083	0.0104	0.4235	0.0004	3.97e-13	403124	NA	FALSE	TRUE	6.05035e-05	45.5624
82	rs7018885	ALT	Knee osteoarthritis	9	95892726	T	C	0.0034	-0.0157	0.0107	0.143	0.0004	2.04e-19	403124	NA	FALSE	TRUE	9.59391e-05	72.2499
83	rs7029757	ALT	Knee osteoarthritis	9	132566666	A	G	-0.0055	-0.0013	0.0159	0.9373	0.0006	7.77e-18	403124	NA	FALSE	TRUE	0.000111577	84.0277
84	rs71562509	ALT	Knee osteoarthritis	6	139835423	T	G	-0.0025	0.0081	0.0099	0.4161	0.0003	3.8e-14	403124	NA	FALSE	TRUE	9.2214e-05	69.4444
85	rs7174367	ALT	Knee osteoarthritis	15	79064667	A	G	0.0028	0.001	0.0094	0.9143	0.0003	2.21e-17	403124	NA	FALSE	TRUE	0.00011567	87.111
86	rs7247349	ALT	Knee osteoarthritis	19	33887160	A	C	0.0033	-0.0089	0.0093	0.339	0.0003	5.41e-24	403124	NA	FALSE	TRUE	0.000160663	121
87	rs72683923	ALT	Knee osteoarthritis	14	50735947	T	C	0.013	0.0253	0.0332	0.4462	0.0012	3.02e-27	403124	NA	FALSE	TRUE	0.000155832	117.361
88	rs7332115	ALT	Knee osteoarthritis	13	33147548	T	G	0.0028	-0.0018	0.0096	0.85	0.0003	1.09e-16	403124	NA	FALSE	TRUE	0.00011567	87.111
89	rs73382439	ALT	Knee osteoarthritis	6	20404420	T	C	-0.0038	-0.0277	0.0123	0.0244	0.0004	9.39e-19	403124	NA	FALSE	TRUE	0.000119838	90.2499
90	rs73613564	ALT	Knee osteoarthritis	20	60906055	T	C	-0.0024	0.0015	0.0097	0.8796	0.0003	6.04e-12	403124	NA	FALSE	TRUE	8.4985e-05	63.9999
91	rs75331444	ALT	Knee osteoarthritis	2	44069772	A	G	0.007	0.0417	0.0188	0.0264302	0.0007	1.23e-26	403124	NA	FALSE	TRUE	0.000132783	99.9999
92	rs7599	ALT	Knee osteoarthritis	19	36038390	A	G	0.0035	0.0085	0.0096	0.3776	0.0003	6.38e-26	403124	NA	FALSE	TRUE	0.000180723	136.111
93	rs7610095	ALT	Knee osteoarthritis	3	152035637	A	G	-0.0023	0.0038	0.0093	0.686	0.0003	1.9e-12	403124	NA	FALSE	TRUE	7.8051e-05	58.7777
94	rs76464837	ALT	Knee osteoarthritis	21	40632347	T	C	0.0039	0.0043	0.0141	0.7591	0.0005	4.17e-14	403124	NA	FALSE	TRUE	8.07892e-05	60.8399
95	rs805047	ALT	Knee osteoarthritis	1	89242372	A	G	-0.0032	-0.0111	0.0096	0.2438	0.0003	2.23e-20	403124	NA	FALSE	TRUE	0.000151074	113.778
96	rs8114057	ALT	Knee osteoarthritis	20	43036452	A	G	-0.0024	-0.0119	0.0093	0.2029	0.0003	3.79e-13	403124	NA	FALSE	TRUE	8.4985e-05	63.9999
97	rs917116	ALT	Knee osteoarthritis	7	28172739	T	G	-0.0036	-0.0125	0.0114	0.2711	0.0004	3.1e-19	403124	NA	FALSE	TRUE	0.000107557	80.9999
98	rs9904480	ALT	Knee osteoarthritis	17	68454820	T	C	-0.0024	-0.0101	0.0093	0.2784	0.0003	3.8e-13	403124	NA	FALSE	TRUE	8.4985e-05	63.9999
99	rs9980195	ALT	Knee osteoarthritis	21	46268783	T	C	0.0033	0.0131	0.0093	0.1571	0.0003	5.52e-24	403124	NA	FALSE	TRUE	0.000160663	121
100	rs1131017	ALT	Knee osteoarthritis	12	56435929	C	G	-0.0024	-0.0195	0.0094	0.0379603	0.0003	5.15e-13	403124	NA	TRUE	FALSE	8.4985e-05	63.9999
101	rs11582968	ALT	Knee osteoarthritis	1	2176126	A	T	0.0058	-0.0081	0.018	0.652001	0.0006	1.11e-19	403124	NA	TRUE	FALSE	0.000124079	93.4443
102	rs11837319	ALT	Knee osteoarthritis	12	57053540	C	G	0.0027	0.0035	0.0103	0.7361	0.0004	1.17e-13	403124	NA	TRUE	FALSE	6.05035e-05	45.5624
103	rs123698	ALT	Knee osteoarthritis	19	807442	C	G	0.0025	-0.0158	0.0095	0.0958606	0.0004	6.48e-13	403124	NA	TRUE	FALSE	5.18725e-05	39.0624
104	rs13395911	ALT	Knee osteoarthritis	2	233520254	A	T	-0.0059	0.0188	0.0095	0.0483504	0.0003	3.46e-67	403124	NA	TRUE	FALSE	0.000513379	386.777
105	rs1382445	ALT	Knee osteoarthritis	15	39820603	C	G	0.004	-0.0169	0.0151	0.2626	0.0005	1.95e-13	403124	NA	TRUE	FALSE	8.4985e-05	63.9999
106	rs1883711	ALT	Knee osteoarthritis	20	39179822	C	G	0.0106	-0.0385	0.027	0.1532	0.001	1.88e-24	403124	NA	TRUE	FALSE	0.000149192	112.36
107	rs200293726	ALT	Knee osteoarthritis	16	79754440	A	T	-0.0027	0.0134	0.0106	0.2084	0.0004	2.2e-13	403124	NA	TRUE	FALSE	6.05035e-05	45.5624
108	rs2030291	ALT	Knee osteoarthritis	11	16251251	A	T	0.0026	-0.0052	0.0095	0.5814	0.0003	7.86e-15	403124	NA	TRUE	FALSE	9.97379e-05	75.111
109	rs2364368	ALT	Knee osteoarthritis	3	125905080	A	T	-0.0026	-0.0164	0.0094	0.0824594	0.0003	1.25e-14	403124	NA	TRUE	FALSE	9.97379e-05	75.111
110	rs2980682	ALT	Knee osteoarthritis	8	6587270	A	T	-0.003	-0.0031	0.0098	0.751799	0.0003	1.02e-17	403124	NA	TRUE	FALSE	0.000132783	99.9999
111	rs3789849	ALT	Knee osteoarthritis	8	8687054	C	G	0.0035	0.0339	0.0094	0.0003182	0.0003	4.32e-25	403124	NA	TRUE	FALSE	0.000180723	136.111
112	rs4290706	ALT	Knee osteoarthritis	2	48541044	A	T	-0.0026	-0.0164	0.0093	0.0782204	0.0003	5.92e-15	403124	NA	TRUE	FALSE	9.97379e-05	75.111
113	rs4711750	ALT	Knee osteoarthritis	6	43757082	A	T	0.0029	-0.0363	0.0093	9.13398e-05	0.0003	3.09e-19	403124	NA	TRUE	FALSE	0.000124079	93.4443
114	rs519790	ALT	Knee osteoarthritis	11	72504141	C	G	-0.0034	0.0076	0.0098	0.4378	0.0003	3.48e-23	403124	NA	TRUE	FALSE	0.000170546	128.444
115	rs5402	ALT	Knee osteoarthritis	3	170727739	A	T	0.0039	0.0132	0.0143	0.3573	0.0005	3.45e-15	403124	NA	TRUE	FALSE	8.07892e-05	60.8399
116	rs60140950	ALT	Knee osteoarthritis	12	21028208	C	G	0.0044	0.0129	0.0131	0.3258	0.0005	5.82e-22	403124	NA	TRUE	FALSE	0.00010283	77.4399
117	rs61856806	ALT	Knee osteoarthritis	10	98466282	A	T	0.0036	0.006	0.012	0.6159	0.0004	1.59e-17	403124	NA	TRUE	FALSE	0.000107557	80.9999
118	rs7041363	ALT	Knee osteoarthritis	9	117146043	C	G	0.0096	-0.0055	0.0093	0.5589	0.0003	9.23e-184	403124	NA	TRUE	FALSE	0.00135803	1024
119	rs7099526	ALT	Knee osteoarthritis	10	79657705	C	G	-0.0046	0.008	0.0101	0.4262	0.0004	4.86e-39	403124	NA	TRUE	FALSE	0.000175598	132.25
120	rs738409	ALT	Knee osteoarthritis	22	44324727	C	G	-0.0217	0.0019	0.0113	0.8658	0.0004	1e-200	403124	NA	TRUE	FALSE	0.00389318	2943.06
121	rs7966357	ALT	Knee osteoarthritis	12	51209838	C	G	0.0028	-0.0104	0.0097	0.2823	0.0003	9.29e-16	403124	NA	TRUE	FALSE	0.00011567	87.111
122	rs9788910	ALT	Knee osteoarthritis	16	3114472	C	G	-0.0028	-0.008	0.0094	0.3955	0.0003	2.37e-17	403124	NA	TRUE	FALSE	0.00011567	87.111

## Sheet: Table S6
Table S6. Detailed information of instrumental variables used in causality estimate between alanine transaminase and hip osteoarthritis.
No.	SNP	exposure	outcome	chr	pos	effect_allele	other_allele	beta.exposure	beta.outcome	se.outcome	pval.outcome	se.exposure	pval.exposure	samplesize.outcome	proxy_snp	palindromic	mr_keep.exposure	R2	F-statistic
1	rs1030270	ALT	Hip osteoarthritis	5	156703572	T	C	-0.0059	-0.0061	0.0251	0.8088	0.0007	2.36e-16	393873	NA	FALSE	TRUE	9.43336e-05	71.0407
2	rs10409243	ALT	Hip osteoarthritis	19	10332988	T	C	-0.0035	-0.0102	0.012	0.3959	0.0003	2.66e-25	393873	NA	FALSE	TRUE	0.000180723	136.111
3	rs10787429	ALT	Hip osteoarthritis	10	113949664	T	C	0.0059	0.0013	0.0131	0.9202	0.0004	2.06e-56	393873	NA	FALSE	TRUE	0.00028884	217.562
4	rs10887777	ALT	Hip osteoarthritis	10	89807366	T	C	-0.003	0.0122	0.0133	0.3579	0.0004	4.23e-16	393873	NA	FALSE	TRUE	7.46946e-05	56.2499
5	rs10971930	ALT	Hip osteoarthritis	9	34116083	T	C	-0.0038	-0.0344	0.0175	0.0492901	0.0005	1.49e-14	393873	NA	FALSE	TRUE	7.66996e-05	57.7599
6	rs11534749	ALT	Hip osteoarthritis	12	26465512	T	G	0.0027	-0.016	0.0136	0.2393	0.0004	2.3e-12	393873	NA	FALSE	TRUE	6.05035e-05	45.5624
7	rs11543269	ALT	Hip osteoarthritis	18	55313997	T	C	-0.0069	-0.0218	0.0176	0.2161	0.0005	1.52e-42	393873	NA	FALSE	TRUE	0.000252841	190.44
8	rs11601507	ALT	Hip osteoarthritis	11	5701074	A	C	0.0084	-0.0363	0.0229	0.1127	0.0006	2.22e-40	393873	NA	FALSE	TRUE	0.000260221	196
9	rs11621792	ALT	Hip osteoarthritis	14	24871926	T	C	0.0035	-0.0155	0.0118	0.1869	0.0003	3.49e-26	393873	NA	FALSE	TRUE	0.000180723	136.111
10	rs11657440	ALT	Hip osteoarthritis	17	79480686	T	C	-0.0045	-0.0011	0.0118	0.9255	0.0003	7.02e-42	393873	NA	FALSE	TRUE	0.000298712	225
11	rs11666906	ALT	Hip osteoarthritis	19	18241898	A	G	-0.0043	-0.0161	0.0133	0.2262	0.0004	7.06e-31	393873	NA	FALSE	TRUE	0.000153444	115.562
12	rs12500824	ALT	Hip osteoarthritis	4	77416627	A	G	0.0039	-0.0005	0.0122	0.9676	0.0003	1.28e-30	393873	NA	FALSE	TRUE	0.000224382	169
13	rs12824533	ALT	Hip osteoarthritis	12	11791685	A	G	-0.0031	0.0082	0.012	0.4971	0.0003	4.03e-20	393873	NA	FALSE	TRUE	0.000141781	106.778
14	rs12894146	ALT	Hip osteoarthritis	14	35164549	A	C	0.0031	-0.0091	0.0117	0.4381	0.0003	1.14e-20	393873	NA	FALSE	TRUE	0.000141781	106.778
15	rs12904	ALT	Hip osteoarthritis	1	155106697	A	G	-0.0044	-0.0138	0.0118	0.2444	0.0003	2.29e-41	393873	NA	FALSE	TRUE	0.000285587	215.111
16	rs13083375	ALT	Hip osteoarthritis	3	12365308	T	G	-0.0061	-0.0074	0.018	0.6789	0.0005	9.38e-34	393873	NA	FALSE	TRUE	0.000197621	148.84
17	rs132631	ALT	Hip osteoarthritis	22	36542194	A	C	-0.0077	-0.0182	0.0156	0.2438	0.0004	8.26e-69	393873	NA	FALSE	TRUE	0.000491866	370.562
18	rs13389219	ALT	Hip osteoarthritis	2	165528876	T	C	-0.0043	-0.0244	0.0119	0.0407596	0.0003	1.63e-37	393873	NA	FALSE	TRUE	0.000272757	205.444
19	rs140584594	ALT	Hip osteoarthritis	1	110232983	A	G	-0.0035	-0.0049	0.0141	0.7302	0.0004	8.95e-22	393873	NA	FALSE	TRUE	0.000101665	76.5624
20	rs141117801	ALT	Hip osteoarthritis	15	90341982	T	C	-0.0063	0.0048	0.0192	0.8047	0.0006	2.27e-30	393873	NA	FALSE	TRUE	0.000146391	110.25
21	rs1412957	ALT	Hip osteoarthritis	20	45557065	A	G	-0.0024	-0.0101	0.0119	0.3936	0.0003	1.89e-12	393873	NA	FALSE	TRUE	8.4985e-05	63.9999
22	rs143001834	ALT	Hip osteoarthritis	11	47722571	A	G	0.0052	0.0211	0.0248	0.3948	0.0007	8.53e-14	393873	NA	FALSE	TRUE	7.32787e-05	55.1836
23	rs144830380	ALT	Hip osteoarthritis	1	149950326	T	C	0.0149	0.0694	0.0581	0.2319	0.0017	1.07e-17	393873	NA	FALSE	TRUE	0.000102007	76.82
24	rs1497406	ALT	Hip osteoarthritis	1	16505320	A	G	-0.0061	-0.0099	0.0118	0.4025	0.0003	1.94e-75	393873	NA	FALSE	TRUE	0.000548754	413.444
25	rs17710008	ALT	Hip osteoarthritis	6	153043035	A	G	0.003	0.0157	0.015	0.2953	0.0004	2.74e-12	393873	NA	FALSE	TRUE	7.46946e-05	56.2499
26	rs1801689	ALT	Hip osteoarthritis	17	64210580	A	C	-0.0152	0.0368	0.034	0.278	0.001	2.19e-57	393873	NA	FALSE	TRUE	0.000306728	231.04
27	rs185979634	ALT	Hip osteoarthritis	10	101403323	T	C	0.0097	-0.0211	0.0293	0.4726	0.0008	1.16e-36	393873	NA	FALSE	TRUE	0.000195199	147.015
28	rs1862069	ALT	Hip osteoarthritis	2	169933741	A	G	0.0035	0.0079	0.0117	0.499401	0.0003	1.26e-25	393873	NA	FALSE	TRUE	0.000180723	136.111
29	rs1882862	ALT	Hip osteoarthritis	21	30582683	T	C	0.0037	0.0428	0.018	0.01706	0.0005	1.73e-13	393873	NA	FALSE	TRUE	7.27162e-05	54.7599
30	rs2114271	ALT	Hip osteoarthritis	1	93876429	A	G	0.0032	0.0085	0.0149	0.5662	0.0004	1.51e-14	393873	NA	FALSE	TRUE	8.4985e-05	63.9999
31	rs2127015	ALT	Hip osteoarthritis	15	73985223	T	C	-0.0039	-0.0136	0.0117	0.2425	0.0003	7.88e-32	393873	NA	FALSE	TRUE	0.000224382	169
32	rs217184	ALT	Hip osteoarthritis	16	72105965	T	C	0.0051	0.0405	0.0148	0.00618899	0.0004	7.4e-34	393873	NA	FALSE	TRUE	0.000215837	162.562
33	rs2267372	ALT	Hip osteoarthritis	22	38598234	A	G	-0.0032	0.0115	0.0119	0.3323	0.0003	1.77e-21	393873	NA	FALSE	TRUE	0.000151074	113.778
34	rs2356864	ALT	Hip osteoarthritis	1	50839740	A	G	0.0024	-0.0034	0.0117	0.7694	0.0003	1.33e-13	393873	NA	FALSE	TRUE	8.4985e-05	63.9999
35	rs236651	ALT	Hip osteoarthritis	7	75044830	A	G	0.0025	0.0184	0.0134	0.1684	0.0004	7.68e-12	393873	NA	FALSE	TRUE	5.18725e-05	39.0624
36	rs246193	ALT	Hip osteoarthritis	16	58547858	T	C	-0.0027	0.0253	0.0117	0.0302803	0.0003	1.59e-15	393873	NA	FALSE	TRUE	0.000107557	80.9999
37	rs2511188	ALT	Hip osteoarthritis	11	77920930	A	G	0.0028	0.0355	0.0146	0.01525	0.0004	1.28e-11	393873	NA	FALSE	TRUE	6.50679e-05	48.9999
38	rs2618567	ALT	Hip osteoarthritis	20	17844492	T	G	0.0027	0.0105	0.0123	0.394	0.0003	4.53e-15	393873	NA	FALSE	TRUE	0.000107557	80.9999
39	rs2642438	ALT	Hip osteoarthritis	1	220970028	A	G	-0.0065	-0.0071	0.0127	0.5754	0.0004	2.43e-73	393873	NA	FALSE	TRUE	0.000350553	264.062
40	rs2710804	ALT	Hip osteoarthritis	7	36084529	T	C	0.0025	0.0226	0.012	0.0603407	0.0003	1.68e-13	393873	NA	FALSE	TRUE	9.2214e-05	69.4444
41	rs28416970	ALT	Hip osteoarthritis	8	96092046	A	G	0.0027	-0.0088	0.0132	0.5021	0.0004	4.22e-13	393873	NA	FALSE	TRUE	6.05035e-05	45.5624
42	rs28431971	ALT	Hip osteoarthritis	4	100487315	A	G	-0.0032	-0.0102	0.0134	0.4478	0.0004	2.39e-17	393873	NA	FALSE	TRUE	8.4985e-05	63.9999
43	rs28650790	ALT	Hip osteoarthritis	5	55861464	T	C	0.0045	0.0151	0.0148	0.3067	0.0004	1.48e-26	393873	NA	FALSE	TRUE	0.000168047	126.562
44	rs2904975	ALT	Hip osteoarthritis	11	65173754	T	C	0.0031	0.0185	0.0132	0.1597	0.0004	2.06e-17	393873	NA	FALSE	TRUE	7.97569e-05	60.0624
45	rs292585	ALT	Hip osteoarthritis	7	134884187	T	C	0.0028	0.0095	0.0132	0.4721	0.0004	3.27e-14	393873	NA	FALSE	TRUE	6.50679e-05	48.9999
46	rs2943654	ALT	Hip osteoarthritis	2	227112754	T	C	0.0047	0.0003	0.0122	0.9775	0.0003	3e-43	393873	NA	FALSE	TRUE	0.000325845	245.444
47	rs2954021	ALT	Hip osteoarthritis	8	126482077	A	G	0.0084	0.0065	0.0116	0.5762	0.0003	7.43e-146	393873	NA	FALSE	TRUE	0.00104007	783.999
48	rs2981595	ALT	Hip osteoarthritis	12	10583297	A	G	-0.0042	0.0052	0.0181	0.774499	0.0005	6.73e-19	393873	NA	FALSE	TRUE	9.36952e-05	70.5599
49	rs3184504	ALT	Hip osteoarthritis	12	111884608	T	C	0.0041	0.0212	0.0116	0.0680801	0.0003	2.59e-36	393873	NA	FALSE	TRUE	0.00024798	186.778
50	rs339969	ALT	Hip osteoarthritis	15	60883281	A	C	0.0041	0.0124	0.012	0.2995	0.0003	7.31e-34	393873	NA	FALSE	TRUE	0.00024798	186.778
51	rs407258	ALT	Hip osteoarthritis	3	155560978	T	C	0.0027	0.021	0.0134	0.1183	0.0004	8.06e-13	393873	NA	FALSE	TRUE	6.05035e-05	45.5624
52	rs4074793	ALT	Hip osteoarthritis	5	52193125	A	G	-0.0047	-0.0175	0.0222	0.4298	0.0006	1.99e-14	393873	NA	FALSE	TRUE	8.14811e-05	61.361
53	rs4077189	ALT	Hip osteoarthritis	3	185796785	A	G	-0.0043	-0.0245	0.0201	0.2219	0.0006	2.83e-14	393873	NA	FALSE	TRUE	6.82031e-05	51.361
54	rs4084164	ALT	Hip osteoarthritis	11	62201458	A	G	0.003	0.0137	0.0121	0.2558	0.0003	8.56e-19	393873	NA	FALSE	TRUE	0.000132783	99.9999
55	rs429358	ALT	Hip osteoarthritis	19	45411941	T	C	0.0083	0.0319	0.0161	0.0477705	0.0005	3.97e-74	393873	NA	FALSE	TRUE	0.000365811	275.56
56	rs4351283	ALT	Hip osteoarthritis	6	130374711	T	C	-0.0029	0.0194	0.0134	0.1482	0.0003	4.17e-17	393873	NA	FALSE	TRUE	0.000124079	93.4443
57	rs438568	ALT	Hip osteoarthritis	20	12958687	A	G	0.0034	0.0104	0.0119	0.3838	0.0003	1.51e-24	393873	NA	FALSE	TRUE	0.000170546	128.444
58	rs445	ALT	Hip osteoarthritis	7	92408370	T	C	0.0056	0.0295	0.0199	0.1381	0.0005	7.55e-25	393873	NA	FALSE	TRUE	0.000166557	125.44
59	rs4503880	ALT	Hip osteoarthritis	18	56084054	T	C	0.007	0.0137	0.0146	0.3458	0.0004	1.22e-63	393873	NA	FALSE	TRUE	0.000406536	306.25
60	rs4647222	ALT	Hip osteoarthritis	3	37042960	A	C	0.0029	-0.0254	0.0117	0.0301703	0.0003	5.47e-19	393873	NA	FALSE	TRUE	0.000124079	93.4443
61	rs4804414	ALT	Hip osteoarthritis	19	7223785	T	C	0.0026	0.0161	0.0118	0.1698	0.0003	6.02e-15	393873	NA	FALSE	TRUE	9.97379e-05	75.111
62	rs4835265	ALT	Hip osteoarthritis	4	146821410	A	C	0.0078	0.0133	0.0159	0.4039	0.0005	7.2e-67	393873	NA	FALSE	TRUE	0.000323079	243.36
63	rs4925546	ALT	Hip osteoarthritis	1	247602968	A	G	0.0032	0.007	0.0121	0.5633	0.0003	7.64e-22	393873	NA	FALSE	TRUE	0.000151074	113.778
64	rs4948099	ALT	Hip osteoarthritis	7	56072250	A	C	-0.0026	0.0261	0.0136	0.0538505	0.0004	1.18e-11	393873	NA	FALSE	TRUE	5.6105e-05	42.2499
65	rs4976033	ALT	Hip osteoarthritis	5	67714246	A	G	-0.0026	-0.01	0.012	0.4053	0.0003	3.52e-14	393873	NA	FALSE	TRUE	9.97379e-05	75.111
66	rs514659	ALT	Hip osteoarthritis	9	136143372	A	C	-0.0044	0.027	0.0125	0.0313603	0.0003	4.58e-36	393873	rs545971	FALSE	TRUE	0.000285587	215.111
67	rs55747905	ALT	Hip osteoarthritis	7	87127099	T	C	0.0058	0.0163	0.0152	0.2817	0.0004	1.49e-41	393873	NA	FALSE	TRUE	0.000279135	210.25
68	rs56113850	ALT	Hip osteoarthritis	19	41353107	T	C	-0.0029	-0.0154	0.0118	0.1906	0.0003	2.15e-17	393873	NA	FALSE	TRUE	0.000124079	93.4443
69	rs56189004	ALT	Hip osteoarthritis	10	99086632	A	G	-0.003	-0.0141	0.0127	0.265	0.0004	3.99e-17	393873	NA	FALSE	TRUE	7.46946e-05	56.2499
70	rs58542926	ALT	Hip osteoarthritis	19	19379549	T	C	0.0174	0.0039	0.0221	0.8584	0.0006	5.94e-174	393873	NA	FALSE	TRUE	0.00111561	840.999
71	rs61823192	ALT	Hip osteoarthritis	1	219294570	T	C	0.0081	-0.0752	0.0361	0.03721	0.0011	2.31e-14	393873	NA	FALSE	TRUE	7.20033e-05	54.2231
72	rs62307409	ALT	Hip osteoarthritis	4	87269712	A	G	0.0032	0.0025	0.0136	0.8552	0.0004	1.13e-16	393873	NA	FALSE	TRUE	8.4985e-05	63.9999
73	rs625899	ALT	Hip osteoarthritis	6	53957588	T	C	0.0031	0.0024	0.0127	0.8535	0.0004	3.77e-18	393873	NA	FALSE	TRUE	7.97569e-05	60.0624
74	rs6440123	ALT	Hip osteoarthritis	3	142659361	A	G	0.0034	-0.0052	0.0122	0.668499	0.0003	1.9e-23	393873	NA	FALSE	TRUE	0.000170546	128.444
75	rs645040	ALT	Hip osteoarthritis	3	135926622	T	G	0.0055	0.0107	0.0139	0.4431	0.0004	2.73e-45	393873	NA	FALSE	TRUE	0.000251013	189.062
76	rs6557781	ALT	Hip osteoarthritis	8	21937667	T	C	0.0039	-0.0357	0.0162	0.0280401	0.0005	1.64e-17	393873	NA	FALSE	TRUE	8.07892e-05	60.8399
77	rs6688625	ALT	Hip osteoarthritis	1	66161698	T	C	0.0038	0.0131	0.0153	0.3912	0.0004	2.18e-18	393873	NA	FALSE	TRUE	0.000119838	90.2499
78	rs6695321	ALT	Hip osteoarthritis	1	196675861	A	G	-0.0031	-0.018	0.012	0.1328	0.0003	1.06e-20	393873	NA	FALSE	TRUE	0.000141781	106.778
79	rs67261871	ALT	Hip osteoarthritis	3	156797941	T	C	-0.0034	0.0144	0.0119	0.2268	0.0003	5.68e-24	393873	NA	FALSE	TRUE	0.000170546	128.444
80	rs68082079	ALT	Hip osteoarthritis	9	112077530	T	C	0.0027	-0.0078	0.0131	0.5485	0.0004	3.97e-13	393873	NA	FALSE	TRUE	6.05035e-05	45.5624
81	rs7018885	ALT	Hip osteoarthritis	9	95892726	T	C	0.0034	0.0005	0.0135	0.9683	0.0004	2.04e-19	393873	NA	FALSE	TRUE	9.59391e-05	72.2499
82	rs7029757	ALT	Hip osteoarthritis	9	132566666	A	G	-0.0055	0.0053	0.0201	0.7925	0.0006	7.77e-18	393873	NA	FALSE	TRUE	0.000111577	84.0277
83	rs71562509	ALT	Hip osteoarthritis	6	139835423	T	G	-0.0025	0.0155	0.0128	0.2273	0.0003	3.8e-14	393873	NA	FALSE	TRUE	9.2214e-05	69.4444
84	rs7174367	ALT	Hip osteoarthritis	15	79064667	A	G	0.0028	0.0117	0.0118	0.3208	0.0003	2.21e-17	393873	NA	FALSE	TRUE	0.00011567	87.111
85	rs7247349	ALT	Hip osteoarthritis	19	33887160	A	C	0.0033	-0.0089	0.0116	0.446	0.0003	5.41e-24	393873	NA	FALSE	TRUE	0.000160663	121
86	rs72683923	ALT	Hip osteoarthritis	14	50735947	T	C	0.013	-0.0045	0.0418	0.9144	0.0012	3.02e-27	393873	NA	FALSE	TRUE	0.000155832	117.361
87	rs7332115	ALT	Hip osteoarthritis	13	33152316	T	G	0.0028	-0.0009	0.012	0.9388	0.0003	1.09e-16	393873	rs9591136	FALSE	TRUE	0.00011567	87.111
88	rs73382439	ALT	Hip osteoarthritis	6	20404420	T	C	-0.0038	-0.0288	0.0155	0.0622902	0.0004	9.39e-19	393873	NA	FALSE	TRUE	0.000119838	90.2499
89	rs73613564	ALT	Hip osteoarthritis	20	60906055	T	C	-0.0024	0.0153	0.0122	0.2093	0.0003	6.04e-12	393873	NA	FALSE	TRUE	8.4985e-05	63.9999
90	rs75331444	ALT	Hip osteoarthritis	2	44069772	A	G	0.007	0.0297	0.0235	0.2069	0.0007	1.23e-26	393873	NA	FALSE	TRUE	0.000132783	99.9999
91	rs7599	ALT	Hip osteoarthritis	19	36038390	A	G	0.0035	-0.0145	0.0121	0.2304	0.0003	6.38e-26	393873	NA	FALSE	TRUE	0.000180723	136.111
92	rs7610095	ALT	Hip osteoarthritis	3	152035637	A	G	-0.0023	0.0001	0.0117	0.9911	0.0003	1.9e-12	393873	NA	FALSE	TRUE	7.8051e-05	58.7777
93	rs76464837	ALT	Hip osteoarthritis	21	40632347	T	C	0.0039	0.0159	0.0178	0.3708	0.0005	4.17e-14	393873	NA	FALSE	TRUE	8.07892e-05	60.8399
94	rs805047	ALT	Hip osteoarthritis	1	89242372	A	G	-0.0032	-0.0044	0.012	0.711101	0.0003	2.23e-20	393873	NA	FALSE	TRUE	0.000151074	113.778
95	rs8114057	ALT	Hip osteoarthritis	20	43036452	A	G	-0.0024	-0.0078	0.0117	0.5042	0.0003	3.79e-13	393873	NA	FALSE	TRUE	8.4985e-05	63.9999
96	rs819140	ALT	Hip osteoarthritis	20	32915754	A	G	0.0035	-0.0055	0.0126	0.6624	0.0003	5.92e-26	393873	NA	FALSE	TRUE	0.000180723	136.111
97	rs917116	ALT	Hip osteoarthritis	7	28172739	T	G	-0.0036	-0.0113	0.0143	0.4289	0.0004	3.1e-19	393873	NA	FALSE	TRUE	0.000107557	80.9999
98	rs9904480	ALT	Hip osteoarthritis	17	68454820	T	C	-0.0024	0.0085	0.0117	0.464	0.0003	3.8e-13	393873	NA	FALSE	TRUE	8.4985e-05	63.9999
99	rs9913936	ALT	Hip osteoarthritis	17	70074148	T	C	-0.0032	-0.0064	0.0125	0.6055	0.0004	2.4e-19	393873	NA	FALSE	TRUE	8.4985e-05	63.9999
100	rs1131017	ALT	Hip osteoarthritis	12	56435929	C	G	-0.0024	0.0003	0.0118	0.9779	0.0003	5.15e-13	393873	NA	TRUE	FALSE	8.4985e-05	63.9999
101	rs11582968	ALT	Hip osteoarthritis	1	2176126	A	T	0.0058	-0.0001	0.0225	0.9968	0.0006	1.11e-19	393873	NA	TRUE	FALSE	0.000124079	93.4443
102	rs11837319	ALT	Hip osteoarthritis	12	57053540	C	G	0.0027	0.0119	0.013	0.3592	0.0004	1.17e-13	393873	NA	TRUE	FALSE	6.05035e-05	45.5624
103	rs123698	ALT	Hip osteoarthritis	19	807442	C	G	0.0025	0.0182	0.0119	0.127	0.0004	6.48e-13	393873	NA	TRUE	FALSE	5.18725e-05	39.0624
104	rs13395911	ALT	Hip osteoarthritis	2	233520254	A	T	-0.0059	0.0185	0.012	0.1223	0.0003	3.46e-67	393873	NA	TRUE	FALSE	0.000513379	386.777
105	rs1382445	ALT	Hip osteoarthritis	15	39820603	C	G	0.004	-0.0126	0.019	0.508	0.0005	1.95e-13	393873	NA	TRUE	FALSE	8.4985e-05	63.9999
106	rs1883711	ALT	Hip osteoarthritis	20	39179822	C	G	0.0106	0.004	0.0336	0.9059	0.001	1.88e-24	393873	NA	TRUE	FALSE	0.000149192	112.36
107	rs200293726	ALT	Hip osteoarthritis	16	79754440	A	T	-0.0027	-0.0148	0.0137	0.2798	0.0004	2.2e-13	393873	NA	TRUE	FALSE	6.05035e-05	45.5624
108	rs2030291	ALT	Hip osteoarthritis	11	16251251	A	T	0.0026	-0.0034	0.012	0.778901	0.0003	7.86e-15	393873	NA	TRUE	FALSE	9.97379e-05	75.111
109	rs2364368	ALT	Hip osteoarthritis	3	125905080	A	T	-0.0026	-0.0137	0.0118	0.2457	0.0003	1.25e-14	393873	NA	TRUE	FALSE	9.97379e-05	75.111
110	rs2980682	ALT	Hip osteoarthritis	8	6587270	A	T	-0.003	-0.0149	0.0123	0.2281	0.0003	1.02e-17	393873	NA	TRUE	FALSE	0.000132783	99.9999
111	rs3789849	ALT	Hip osteoarthritis	8	8687054	C	G	0.0035	0.0563	0.0118	1.97501e-06	0.0003	4.32e-25	393873	NA	TRUE	FALSE	0.000180723	136.111
112	rs4290706	ALT	Hip osteoarthritis	2	48541044	A	T	-0.0026	-0.0059	0.0117	0.611399	0.0003	5.92e-15	393873	NA	TRUE	FALSE	9.97379e-05	75.111
113	rs4711750	ALT	Hip osteoarthritis	6	43757082	A	T	0.0029	-0.0194	0.0116	0.0952906	0.0003	3.09e-19	393873	NA	TRUE	FALSE	0.000124079	93.4443
114	rs519790	ALT	Hip osteoarthritis	11	72504141	C	G	-0.0034	-0.0166	0.0123	0.1774	0.0003	3.48e-23	393873	NA	TRUE	FALSE	0.000170546	128.444
115	rs5402	ALT	Hip osteoarthritis	3	170727739	A	T	0.0039	0.045	0.018	0.01228	0.0005	3.45e-15	393873	NA	TRUE	FALSE	8.07892e-05	60.8399
116	rs60140950	ALT	Hip osteoarthritis	12	21028208	C	G	0.0044	0.0056	0.0164	0.735301	0.0005	5.82e-22	393873	NA	TRUE	FALSE	0.00010283	77.4399
117	rs61856806	ALT	Hip osteoarthritis	10	98466282	A	T	0.0036	-0.0082	0.0151	0.588499	0.0004	1.59e-17	393873	NA	TRUE	FALSE	0.000107557	80.9999
118	rs7041363	ALT	Hip osteoarthritis	9	117146043	C	G	0.0096	-0.01	0.0117	0.3921	0.0003	9.23e-184	393873	NA	TRUE	FALSE	0.00135803	1024
119	rs7099526	ALT	Hip osteoarthritis	10	79657705	C	G	-0.0046	-0.0206	0.0126	0.1032	0.0004	4.86e-39	393873	NA	TRUE	FALSE	0.000175598	132.25
120	rs738409	ALT	Hip osteoarthritis	22	44324727	C	G	-0.0217	0.0193	0.0141	0.172	0.0004	1e-200	393873	NA	TRUE	FALSE	0.00389318	2943.06
121	rs7966357	ALT	Hip osteoarthritis	12	51209838	C	G	0.0028	-0.0066	0.0122	0.590101	0.0003	9.29e-16	393873	NA	TRUE	FALSE	0.00011567	87.111
122	rs9788910	ALT	Hip osteoarthritis	16	3114472	C	G	-0.0028	0.0104	0.0118	0.377	0.0003	2.37e-17	393873	NA	TRUE	FALSE	0.00011567	87.111

## Sheet: Table S7
Table S7. Detailed information of instrumental variables used in causality estimate between alanine transaminase and gout.
No.	SNP	exposure	outcome	chr	pos	effect_allele	other_allele	beta.exposure	beta.outcome	se.outcome	pval.outcome	se.exposure	pval.exposure	samplesize.outcome	proxy_snp	palindromic	mr_keep	R2	F-statistic
1	rs1030270	ALT	Gout	5	156703572	T	C	-0.0059	-0.0039	0.027	0.886	0.0007	2.36e-16	763813	NA	FALSE	TRUE	9.43336e-05	71.0407
2	rs10409243	ALT	Gout	19	10332988	T	C	-0.0035	-0.0273	0.0133	0.03979	0.0003	2.66e-25	763813	NA	FALSE	TRUE	0.000180723	136.111
3	rs10887777	ALT	Gout	10	89807366	T	C	-0.003	0.0007	0.0147	0.9596	0.0004	4.23e-16	763813	NA	FALSE	TRUE	7.46946e-05	56.2499
4	rs11534749	ALT	Gout	12	26465512	T	G	0.0027	0.0127	0.0147	0.3899	0.0004	2.3e-12	763813	NA	FALSE	TRUE	6.05035e-05	45.5624
5	rs11543269	ALT	Gout	18	55313997	T	C	-0.0069	0.0295	0.0196	0.1336	0.0005	1.52e-42	763813	NA	FALSE	TRUE	0.000252841	190.44
6	rs11601507	ALT	Gout	11	5701074	A	C	0.0084	0.0204	0.0251	0.4153	0.0006	2.22e-40	763813	NA	FALSE	TRUE	0.000260221	196
7	rs11605469	ALT	Gout	11	93282129	T	C	-0.0063	0.0262	0.0267	0.3264	0.0007	3.54e-20	763813	NA	FALSE	TRUE	0.000107557	80.9999
8	rs11621792	ALT	Gout	14	24871926	T	C	0.0035	-0.0089	0.0134	0.5062	0.0003	3.49e-26	763813	NA	FALSE	TRUE	0.000180723	136.111
9	rs11657440	ALT	Gout	17	79480686	T	C	-0.0045	0.0136	0.0134	0.3102	0.0003	7.02e-42	763813	NA	FALSE	TRUE	0.000298712	225
10	rs11666906	ALT	Gout	19	18241898	A	G	-0.0043	-0.031	0.0147	0.03527	0.0004	7.06e-31	763813	NA	FALSE	TRUE	0.000153444	115.562
11	rs117643180	ALT	Gout	17	7185779	A	C	0.01	0.0144	0.0414	0.7288	0.0011	3.28e-21	763813	NA	FALSE	TRUE	0.00010974	82.6445
12	rs12500824	ALT	Gout	4	77416627	A	G	0.0039	0.016	0.0134	0.2332	0.0003	1.28e-30	763813	NA	FALSE	TRUE	0.000224382	169
13	rs12824533	ALT	Gout	12	11791685	A	G	-0.0031	-0.007	0.0135	0.6032	0.0003	4.03e-20	763813	NA	FALSE	TRUE	0.000141781	106.778
14	rs12894146	ALT	Gout	14	35164549	A	C	0.0031	-0.0018	0.0133	0.8893	0.0003	1.14e-20	763813	NA	FALSE	TRUE	0.000141781	106.778
15	rs13083375	ALT	Gout	3	12365308	T	G	-0.0061	-0.038	0.0196	0.05279	0.0005	9.38e-34	763813	NA	FALSE	TRUE	0.000197621	148.84
16	rs132631	ALT	Gout	22	36542194	A	C	-0.0077	0.0022	0.0175	0.8992	0.0004	8.26e-69	763813	NA	FALSE	TRUE	0.000491866	370.562
17	rs13389219	ALT	Gout	2	165528876	T	C	-0.0043	-0.0099	0.0131	0.4501	0.0003	1.63e-37	763813	NA	FALSE	TRUE	0.000272757	205.444
18	rs140584594	ALT	Gout	1	110232983	A	G	-0.0035	-0.021	0.2097	0.9203	0.0004	8.95e-22	763813	NA	FALSE	TRUE	0.000101665	76.5624
19	rs141117801	ALT	Gout	15	90341982	T	C	-0.0063	0.0227	0.0225	0.312	0.0006	2.27e-30	763813	NA	FALSE	TRUE	0.000146391	110.25
20	rs1412957	ALT	Gout	20	45557065	A	G	-0.0024	-0.0111	0.0131	0.3948	0.0003	1.89e-12	763813	NA	FALSE	TRUE	8.4985e-05	63.9999
21	rs143001834	ALT	Gout	11	47722571	A	G	0.0052	0.027	0.0276	0.329	0.0007	8.53e-14	763813	NA	FALSE	TRUE	7.32787e-05	55.1836
22	rs144830380	ALT	Gout	1	149950326	T	C	0.0149	0.0643	0.0709	0.3641	0.0017	1.07e-17	763813	NA	FALSE	TRUE	0.000102007	76.82
23	rs1497406	ALT	Gout	1	16505320	A	G	-0.0061	-0.0135	0.0133	0.3108	0.0003	1.94e-75	763813	NA	FALSE	TRUE	0.000548754	413.444
24	rs17710008	ALT	Gout	6	153043035	A	G	0.003	-0.0103	0.0174	0.5555	0.0004	2.74e-12	763813	NA	FALSE	TRUE	7.46946e-05	56.2499
25	rs1801689	ALT	Gout	17	64210580	A	C	-0.0152	-0.0315	0.0396	0.4258	0.001	2.19e-57	763813	NA	FALSE	TRUE	0.000306728	231.04
26	rs1815544	ALT	Gout	1	150479901	T	C	-0.0034	0.0127	0.0132	0.3343	0.0003	7.49e-25	763813	NA	FALSE	TRUE	0.000170546	128.444
27	rs185979634	ALT	Gout	10	101403323	T	C	0.0097	-0.1153	0.0758	0.1281	0.0008	1.16e-36	763813	NA	FALSE	TRUE	0.000195199	147.015
28	rs1862069	ALT	Gout	2	169933741	A	G	0.0035	-0.0205	0.0129	0.1131	0.0003	1.26e-25	763813	NA	FALSE	TRUE	0.000180723	136.111
29	rs1882862	ALT	Gout	21	30582683	T	C	0.0037	-0.0184	0.0195	0.3466	0.0005	1.73e-13	763813	NA	FALSE	TRUE	7.27162e-05	54.7599
30	rs2127015	ALT	Gout	15	73985223	T	C	-0.0039	-0.0095	0.0129	0.4608	0.0003	7.88e-32	763813	NA	FALSE	TRUE	0.000224382	169
31	rs217184	ALT	Gout	16	72105965	T	C	0.0051	0.0132	0.0166	0.4277	0.0004	7.4e-34	763813	NA	FALSE	TRUE	0.000215837	162.562
32	rs2267372	ALT	Gout	22	38598234	A	G	-0.0032	-0.013	0.0135	0.3342	0.0003	1.77e-21	763813	NA	FALSE	TRUE	0.000151074	113.778
33	rs2356864	ALT	Gout	1	50839740	A	G	0.0024	0.0207	0.0129	0.1082	0.0003	1.33e-13	763813	NA	FALSE	TRUE	8.4985e-05	63.9999
34	rs236651	ALT	Gout	7	75044830	A	G	0.0025	0.0296	0.0324	0.3613	0.0004	7.68e-12	763813	NA	FALSE	TRUE	5.18725e-05	39.0624
35	rs246193	ALT	Gout	16	58547858	T	C	-0.0027	0.0113	0.0129	0.3805	0.0003	1.59e-15	763813	NA	FALSE	TRUE	0.000107557	80.9999
36	rs2511188	ALT	Gout	11	77920930	A	G	0.0028	0.0159	0.0159	0.318	0.0004	1.28e-11	763813	NA	FALSE	TRUE	6.50679e-05	48.9999
37	rs2618567	ALT	Gout	20	17844492	T	G	0.0027	-0.0007	0.0139	0.9587	0.0003	4.53e-15	763813	NA	FALSE	TRUE	0.000107557	80.9999
38	rs2642438	ALT	Gout	1	220970028	A	G	-0.0065	0.0112	0.0144	0.438	0.0004	2.43e-73	763813	NA	FALSE	TRUE	0.000350553	264.062
39	rs2710804	ALT	Gout	7	36084529	T	C	0.0025	0.0313	0.0133	0.01897	0.0003	1.68e-13	763813	NA	FALSE	TRUE	9.2214e-05	69.4444
40	rs28416970	ALT	Gout	8	96092046	A	G	0.0027	0.0177	0.0145	0.223	0.0004	4.22e-13	763813	NA	FALSE	TRUE	6.05035e-05	45.5624
41	rs28929474	ALT	Gout	14	94844947	T	C	0.0301	0.0224	0.0496	0.6519	0.0012	6.46e-141	763813	NA	FALSE	TRUE	0.000834847	629.173
42	rs2904975	ALT	Gout	11	65173754	T	C	0.0031	0.0278	0.0146	0.05735	0.0004	2.06e-17	763813	NA	FALSE	TRUE	7.97569e-05	60.0624
43	rs2943654	ALT	Gout	2	227112754	T	C	0.0047	0.0363	0.0134	0.006839	0.0003	3e-43	763813	NA	FALSE	TRUE	0.000325845	245.444
44	rs2954021	ALT	Gout	8	126482077	A	G	0.0084	0.0375	0.0128	0.003457	0.0003	7.43e-146	763813	NA	FALSE	TRUE	0.00104007	783.999
45	rs2981595	ALT	Gout	12	10583297	A	G	-0.0042	0.0732	0.0381	0.05464	0.0005	6.73e-19	763813	NA	FALSE	TRUE	9.36952e-05	70.5599
46	rs339969	ALT	Gout	15	60883281	A	C	0.0041	-0.0016	0.0132	0.9015	0.0003	7.31e-34	763813	NA	FALSE	TRUE	0.00024798	186.778
47	rs4074793	ALT	Gout	5	52193125	A	G	-0.0047	0.0125	0.024	0.6033	0.0006	1.99e-14	763813	NA	FALSE	TRUE	8.14811e-05	61.361
48	rs4077189	ALT	Gout	3	185796785	A	G	-0.0043	0.005	0.0228	0.8277	0.0006	2.83e-14	763813	NA	FALSE	TRUE	6.82031e-05	51.361
49	rs4084164	ALT	Gout	11	62201458	A	G	0.003	0.0278	0.0133	0.03619	0.0003	8.56e-19	763813	NA	FALSE	TRUE	0.000132783	99.9999
50	rs429358	ALT	Gout	19	45411941	T	C	0.0083	0.0036	0.0187	0.847	0.0005	3.97e-74	763813	NA	FALSE	TRUE	0.000365811	275.56
51	rs4351283	ALT	Gout	6	130374711	T	C	-0.0029	0.0442	0.0282	0.1166	0.0003	4.17e-17	763813	NA	FALSE	TRUE	0.000124079	93.4443
52	rs438568	ALT	Gout	20	12958687	A	G	0.0034	0.003	0.0132	0.8225	0.0003	1.51e-24	763813	NA	FALSE	TRUE	0.000170546	128.444
53	rs445	ALT	Gout	7	92408370	T	C	0.0056	0.0261	0.0218	0.2313	0.0005	7.55e-25	763813	NA	FALSE	TRUE	0.000166557	125.44
54	rs4503880	ALT	Gout	18	56084054	T	C	0.007	-0.0283	0.016	0.07768	0.0004	1.22e-63	763813	NA	FALSE	TRUE	0.000406536	306.25
55	rs4647222	ALT	Gout	3	37042960	A	C	0.0029	0.016	0.0129	0.2153	0.0003	5.47e-19	763813	NA	FALSE	TRUE	0.000124079	93.4443
56	rs4835265	ALT	Gout	4	146821410	A	C	0.0078	0.0346	0.0177	0.05098	0.0005	7.2e-67	763813	NA	FALSE	TRUE	0.000323079	243.36
57	rs4925546	ALT	Gout	1	247602968	A	G	0.0032	-0.008	0.0133	0.5471	0.0003	7.64e-22	763813	NA	FALSE	TRUE	0.000151074	113.778
58	rs4948099	ALT	Gout	7	56072250	A	C	-0.0026	0.0273	0.0149	0.06708	0.0004	1.18e-11	763813	NA	FALSE	TRUE	5.6105e-05	42.2499
59	rs4976033	ALT	Gout	5	67714246	A	G	-0.0026	-0.0273	0.0135	0.04251	0.0003	3.52e-14	763813	NA	FALSE	TRUE	9.97379e-05	75.111
60	rs514659	ALT	Gout	9	136143372	A	C	-0.0044	0.0188	0.0142	0.1871	0.0003	4.58e-36	763813	NA	FALSE	TRUE	0.000285587	215.111
61	rs55747905	ALT	Gout	7	87127099	T	C	0.0058	0.0027	0.017	0.8744	0.0004	1.49e-41	763813	NA	FALSE	TRUE	0.000279135	210.25
62	rs56094641	ALT	Gout	16	53806453	A	G	-0.0035	-0.0388	0.0131	0.002943	0.0003	8.29e-26	763813	NA	FALSE	TRUE	0.000180723	136.111
63	rs56113850	ALT	Gout	19	41353107	T	C	-0.0029	0.0287	0.0134	0.03168	0.0003	2.15e-17	763813	NA	FALSE	TRUE	0.000124079	93.4443
64	rs56189004	ALT	Gout	10	99086632	A	G	-0.003	0.01	0.014	0.4747	0.0004	3.99e-17	763813	NA	FALSE	TRUE	7.46946e-05	56.2499
65	rs5752776	ALT	Gout	22	29108229	A	G	-0.0047	-0.0289	0.0138	0.03619	0.0004	6.61e-41	763813	NA	FALSE	TRUE	0.000183314	138.062
66	rs58542926	ALT	Gout	19	19379549	T	C	0.0174	0.0398	0.0245	0.1044	0.0006	5.94e-174	763813	NA	FALSE	TRUE	0.00111561	840.999
67	rs61823192	ALT	Gout	1	219294570	T	C	0.0081	-0.0319	0.0454	0.482	0.0011	2.31e-14	763813	NA	FALSE	TRUE	7.20033e-05	54.2231
68	rs62307409	ALT	Gout	4	87269712	A	G	0.0032	-0.0206	0.0154	0.1802	0.0004	1.13e-16	763813	NA	FALSE	TRUE	8.4985e-05	63.9999
69	rs625899	ALT	Gout	6	53957588	T	C	0.0031	0.0251	0.014	0.07347	0.0004	3.77e-18	763813	NA	FALSE	TRUE	7.97569e-05	60.0624
70	rs6440123	ALT	Gout	3	142659361	A	G	0.0034	0.0261	0.0142	0.06635	0.0003	1.9e-23	763813	NA	FALSE	TRUE	0.000170546	128.444
71	rs645040	ALT	Gout	3	135926622	T	G	0.0055	0.0077	0.0153	0.6136	0.0004	2.73e-45	763813	NA	FALSE	TRUE	0.000251013	189.062
72	rs6557781	ALT	Gout	8	21937667	T	C	0.0039	-0.0005	0.0183	0.9786	0.0005	1.64e-17	763813	NA	FALSE	TRUE	8.07892e-05	60.8399
73	rs6688625	ALT	Gout	1	66161698	T	C	0.0038	0.042	0.017	0.01348	0.0004	2.18e-18	763813	NA	FALSE	TRUE	0.000119838	90.2499
74	rs6695321	ALT	Gout	1	196675861	A	G	-0.0031	-0.0028	0.0132	0.8341	0.0003	1.06e-20	763813	NA	FALSE	TRUE	0.000141781	106.778
75	rs67261871	ALT	Gout	3	156797941	T	C	-0.0034	0.028	0.0132	0.03446	0.0003	5.68e-24	763813	NA	FALSE	TRUE	0.000170546	128.444
76	rs68082079	ALT	Gout	9	112077530	T	C	0.0027	0.0227	0.0148	0.1261	0.0004	3.97e-13	763813	NA	FALSE	TRUE	6.05035e-05	45.5624
77	rs7018885	ALT	Gout	9	95892726	T	C	0.0034	0.0151	0.0152	0.3231	0.0004	2.04e-19	763813	NA	FALSE	TRUE	9.59391e-05	72.2499
78	rs7029757	ALT	Gout	9	132566666	A	G	-0.0055	-0.0083	0.0228	0.7156	0.0006	7.77e-18	763813	NA	FALSE	TRUE	0.000111577	84.0277
79	rs71562509	ALT	Gout	6	139835423	T	G	-0.0025	0.0521	0.0271	0.0546	0.0003	3.8e-14	763813	NA	FALSE	TRUE	9.2214e-05	69.4444
80	rs7174367	ALT	Gout	15	79064667	A	G	0.0028	0.0073	0.0134	0.5866	0.0003	2.21e-17	763813	NA	FALSE	TRUE	0.00011567	87.111
81	rs7247349	ALT	Gout	19	33887160	A	C	0.0033	0.0102	0.0131	0.4364	0.0003	5.41e-24	763813	NA	FALSE	TRUE	0.000160663	121
82	rs72683923	ALT	Gout	14	50735947	T	C	0.013	0.1348	0.0502	0.007232	0.0012	3.02e-27	763813	NA	FALSE	TRUE	0.000155832	117.361
83	rs7332115	ALT	Gout	13	33147548	T	G	0.0028	0.0252	0.0133	0.05775	0.0003	1.09e-16	763813	NA	FALSE	TRUE	0.00011567	87.111
84	rs73382439	ALT	Gout	6	20404420	T	C	-0.0038	-0.0084	0.0172	0.6251	0.0004	9.39e-19	763813	NA	FALSE	TRUE	0.000119838	90.2499
85	rs73613564	ALT	Gout	20	60906055	T	C	-0.0024	-0.0118	0.014	0.3974	0.0003	6.04e-12	763813	NA	FALSE	TRUE	8.4985e-05	63.9999
86	rs75331444	ALT	Gout	2	44069772	A	G	0.007	-0.0072	0.0262	0.7828	0.0007	1.23e-26	763813	NA	FALSE	TRUE	0.000132783	99.9999
87	rs7599	ALT	Gout	19	36038390	A	G	0.0035	0.0081	0.0135	0.5477	0.0003	6.38e-26	763813	NA	FALSE	TRUE	0.000180723	136.111
88	rs7610095	ALT	Gout	3	152035637	A	G	-0.0023	0.012	0.0128	0.3501	0.0003	1.9e-12	763813	NA	FALSE	TRUE	7.8051e-05	58.7777
89	rs76464837	ALT	Gout	21	40632347	T	C	0.0039	0.0001	0.0206	0.9969	0.0005	4.17e-14	763813	NA	FALSE	TRUE	8.07892e-05	60.8399
90	rs805047	ALT	Gout	1	89242372	A	G	-0.0032	-0.0307	0.0134	0.02205	0.0003	2.23e-20	763813	NA	FALSE	TRUE	0.000151074	113.778
91	rs8114057	ALT	Gout	20	43036452	A	G	-0.0024	0.0145	0.0132	0.2702	0.0003	3.79e-13	763813	NA	FALSE	TRUE	8.4985e-05	63.9999
92	rs819140	ALT	Gout	20	32915754	A	G	0.0035	0.0151	0.0283	0.5934	0.0003	5.92e-26	763813	NA	FALSE	TRUE	0.000180723	136.111
93	rs9904480	ALT	Gout	17	68454820	T	C	-0.0024	0.0269	0.0131	0.03943	0.0003	3.8e-13	763813	NA	FALSE	TRUE	8.4985e-05	63.9999
94	rs9913936	ALT	Gout	17	70074148	T	C	-0.0032	0.0024	0.0136	0.8575	0.0004	2.4e-19	763813	NA	FALSE	TRUE	8.4985e-05	63.9999
95	rs9980195	ALT	Gout	21	46268783	T	C	0.0033	0.001	0.013	0.9365	0.0003	5.52e-24	763813	NA	FALSE	TRUE	0.000160663	121
96	rs1131017	ALT	Gout	12	56435929	C	G	-0.0024	-0.0441	0.0131	0.0007412	0.0003	5.15e-13	763813	NA	TRUE	FALSE	8.4985e-05	63.9999
97	rs11582968	ALT	Gout	1	2176126	A	T	0.0058	0.0169	0.0246	0.492	0.0006	1.11e-19	763813	NA	TRUE	FALSE	0.000124079	93.4443
98	rs11837319	ALT	Gout	12	57053540	C	G	0.0027	-0.0101	0.0145	0.4865	0.0004	1.17e-13	763813	NA	TRUE	FALSE	6.05035e-05	45.5624
99	rs123698	ALT	Gout	19	807442	C	G	0.0025	-0.0163	0.0145	0.2597	0.0004	6.48e-13	763813	NA	TRUE	FALSE	5.18725e-05	39.0624
100	rs13395911	ALT	Gout	2	233520254	A	T	-0.0059	0.0384	0.0135	0.004386	0.0003	3.46e-67	763813	NA	TRUE	FALSE	0.000513379	386.777
101	rs1382445	ALT	Gout	15	39820603	C	G	0.004	0.0606	0.0211	0.003977	0.0005	1.95e-13	763813	NA	TRUE	FALSE	8.4985e-05	63.9999
102	rs1883711	ALT	Gout	20	39179822	C	G	0.0106	-0.0111	0.0404	0.7845	0.001	1.88e-24	763813	NA	TRUE	FALSE	0.000149192	112.36
103	rs200293726	ALT	Gout	16	79754440	A	T	-0.0027	0.0642	0.0382	0.09255	0.0004	2.2e-13	763813	NA	TRUE	FALSE	6.05035e-05	45.5624
104	rs2030291	ALT	Gout	11	16251251	A	T	0.0026	0.0117	0.0131	0.3733	0.0003	7.86e-15	763813	NA	TRUE	FALSE	9.97379e-05	75.111
105	rs2364368	ALT	Gout	3	125905080	A	T	-0.0026	-0.0079	0.013	0.5441	0.0003	1.25e-14	763813	NA	TRUE	FALSE	9.97379e-05	75.111
106	rs2980682	ALT	Gout	8	6587270	A	T	-0.003	-0.005	0.014	0.7192	0.0003	1.02e-17	763813	NA	TRUE	FALSE	0.000132783	99.9999
107	rs3789849	ALT	Gout	8	8687054	C	G	0.0035	0.0108	0.0134	0.4208	0.0003	4.32e-25	763813	NA	TRUE	FALSE	0.000180723	136.111
108	rs4290706	ALT	Gout	2	48541044	A	T	-0.0026	-0.0052	0.0128	0.6835	0.0003	5.92e-15	763813	NA	TRUE	FALSE	9.97379e-05	75.111
109	rs4711750	ALT	Gout	6	43757082	A	T	0.0029	0.0272	0.0133	0.0409	0.0003	3.09e-19	763813	NA	TRUE	FALSE	0.000124079	93.4443
110	rs519790	ALT	Gout	11	72504141	C	G	-0.0034	-0.0167	0.0136	0.2212	0.0003	3.48e-23	763813	NA	TRUE	FALSE	0.000170546	128.444
111	rs5402	ALT	Gout	3	170727739	A	T	0.0039	0.0617	0.0193	0.001378	0.0005	3.45e-15	763813	NA	TRUE	FALSE	8.07892e-05	60.8399
112	rs60140950	ALT	Gout	12	21028208	C	G	0.0044	-0.0008	0.0183	0.9665	0.0005	5.82e-22	763813	NA	TRUE	FALSE	0.00010283	77.4399
113	rs61856806	ALT	Gout	10	98466282	A	T	0.0036	-0.0165	0.0173	0.3374	0.0004	1.59e-17	763813	NA	TRUE	FALSE	0.000107557	80.9999
114	rs7041363	ALT	Gout	9	117146043	C	G	0.0096	-0.0003	0.0132	0.9839	0.0003	9.23e-184	763813	NA	TRUE	FALSE	0.00135803	1024
115	rs7099526	ALT	Gout	10	79657705	C	G	-0.0046	0.0155	0.0143	0.2778	0.0004	4.86e-39	763813	NA	TRUE	FALSE	0.000175598	132.25
116	rs7966357	ALT	Gout	12	51209838	C	G	0.0028	0.0052	0.0136	0.7033	0.0003	9.29e-16	763813	NA	TRUE	FALSE	0.00011567	87.111
117	rs9788910	ALT	Gout	16	3114472	C	G	-0.0028	-0.016	0.0136	0.2404	0.0003	2.37e-17	763813	NA	TRUE	FALSE	0.00011567	87.111
