# Supplementary material for: Mendelian randomization to evaluate the causal relationship between liver enzymes and the risk of six specific bone and joint-related diseases
Source: Front Immunol. 2023 Aug 16;14:1195553. doi: 10.3389/fimmu.2023.1195553 (PMC10469508; doi:10.3389/fimmu.2023.1195553)
Supplement: Supplementary file 1 [file DataSheet_1.zip › Supplementary Table 18.XLSX]

## Sheet: Sheet1
Supplemental Table 18. The detail information of SNPs used in the reverse causal relationship analysis
SNP	exposure	outcome	effect_allele	other_allele	beta.exposure	beta.outcome	eaf.exposure	eaf.outcome	se.exposure	pval.exposure	se.outcome	pval.outcome
rs10492367	FN	ALP	T	G	0.1518	0.000286323	0.19	0.187972	0.0148	1.25e-24	0.000498334	0.47
rs10896015	FN	ALP	A	G	-0.0782	-0.00194377	0.2695	0.26992	0.0132	2.74e-09	0.000437816	1.2e-05
rs11583641	FN	ALP	T	C	-0.0811	0.000890485	0.2764	0.275395	0.0131	5.57e-10	0.000435058	0.044
rs12209223	FN	ALP	A	C	0.1558	0.000211224	0.1032	0.10147	0.0191	3.88e-16	0.000646545	0.84
rs13300602	FN	ALP	G	A	0.0716	0.000396781	0.4508	0.450511	0.0119	1.65e-09	0.000397505	0.24
rs1835323	FN	ALP	T	C	-0.0673	-0.00142149	0.3428	0.342893	0.0123	4.56e-08	0.000411896	0.00028
rs1913707	FN	ALP	G	A	-0.0795	-0.000348768	0.3877	0.386213	0.012	2.96e-11	0.000398539	0.31
rs2396502	FN	ALP	C	A	0.0842	-0.00040163	0.6018	0.600898	0.012	2.12e-12	0.000399831	0.2
rs2836618	FN	ALP	A	G	0.0876	0.000288407	0.2613	0.261354	0.0132	3.2e-11	0.000442573	0.6
rs3774355	FN	ALP	A	G	0.0907	-0.000340228	0.3601	0.360283	0.0121	8.2e-14	0.000405648	0.48
rs4252548	FN	ALP	T	C	0.2785	-0.00254621	0.022	0.021919	0.0396	1.96e-12	0.00132399	0.052
rs4338381	FN	ALP	G	A	-0.095	0.000121195	0.3681	0.36924	0.0121	4.37e-15	0.000402364	0.95
rs60890741	FN	ALP	C	C	-0.1087	-0.000280586	0.1362	0.135623	0.0185	4.5e-09	0.00057307	0.55
rs62063281	FN	ALP	G	A	0.0964	-0.000665782	0.2229	0.22028	0.014	5.3e-12	0.000469614	0.14
rs7222178	FN	ALP	A	T	0.0965	-0.000461811	0.1991	0.199916	0.0146	3.77e-11	0.000487181	0.2
rs74767794	FN	ALP	G	A	-0.0751	0.00154026	0.3171	0.316567	0.0126	2.56e-09	0.000418937	0.00021
rs79056043	FN	ALP	G	A	0.1625	0.00119243	0.0503	0.049379	0.0268	1.33e-09	0.000910399	0.11
rs798748	FN	ALP	C	T	0.0715	-0.00105953	0.6183	0.617963	0.012	2.5e-09	0.000399767	0.013
rs80287694	FN	ALP	G	A	0.1093	0.000201407	0.1131	0.113894	0.0184	2.66e-09	0.00061244	0.68
rs10946458	Hip OA	ALT	C	T	-0.044918	0.00103982	0.338425	0.330922	0.007974	3.63e-08	0.000246296	7.4e-06
rs11652763	Hip OA	ALT	A	G	0.083568	-0.000448057	0.147574	0.094766	0.012659	1.09e-10	0.000395955	0.32
rs13194508	Hip OA	ALT	C	T	-0.051843	0.000595087	0.195465	0.256518	0.008915	1.3e-08	0.00026451	0.013
rs1785493	Hip OA	ALT	T	C	-0.045109	0.000161867	0.365235	0.361514	0.008037	4.06e-08	0.000242633	0.44
rs2566752	Hip OA	ALT	C	T	0.061943	-0.000781586	0.41074	0.375922	0.007699	3.65e-15	0.000236159	0.0013
rs2741856	Hip OA	ALT	C	G	0.087631	0.000372143	0.0573588	0.081686	0.014131	1.34e-09	0.000422736	0.56
rs3779381	Hip OA	ALT	G	A	0.057989	-0.00101407	0.252188	0.259718	0.008522	2.87e-11	0.000264705	5e-05
rs4281029	Hip OA	ALT	A	C	0.056816	-0.00128288	0.187749	0.200188	0.009361	2.96e-09	0.000292009	2.1e-05
rs436448	Hip OA	ALT	C	T	0.063845	-9.04e-05	0.519809	0.571764	0.007565	1.56e-16	0.000233829	0.63
rs4759320	Hip OA	ALT	C	G	-0.044812	-0.000428134	0.334049	0.367831	0.007933	3.33e-08	0.000242744	0.087
rs7108738	Hip OA	ALT	G	T	0.082771	-0.000247324	0.192681	0.173834	0.009715	8.07e-17	0.00030616	0.33
rs71390846	Hip OA	ALT	C	G	-0.059106	-0.000223794	0.173667	0.188293	0.009756	3.16e-09	0.000298168	0.48
rs7524102	Hip OA	ALT	G	A	0.083798	-0.00101981	0.198329	0.176675	0.009823	7.36e-17	0.000298174	0.0015
rs1078301	Knee OA	ALT	T	A	0.0679	0.000113066	0.2685	0.267986	0.0106	1.27e-10	0.000443781	0.75
rs12470967	Knee OA	ALT	G	A	-0.0584	-0.000486814	0.5746	0.574221	0.0103	1.5e-08	0.000410317	0.27
rs143384	Knee OA	ALT	G	A	-0.0935	0.00149884	0.4034	0.403768	0.0095	4.77e-23	0.000396378	0.00016
rs35087650	Knee OA	ALT	A	A	0.0694	0.000542737	0.2589	0.258446	0.0114	1.18e-09	0.000455738	0.24
rs4775006	Knee OA	ALT	A	C	0.0578	0.000950815	0.4114	0.41166	0.0094	8.4e-10	0.000394967	0.017
rs56116847	Knee OA	ALT	A	G	0.0612	0.00187389	0.3563	0.356342	0.0097	3.19e-10	0.000407982	2.2e-06
rs8067763	Knee OA	ALT	A	G	-0.0566	0.000908956	0.5936	0.593043	0.0095	2.39e-09	0.000398139	0.021
rs1023940	LS	ALP	G	A	-0.064541	0.00111827	0.534845	0.508693	6.47e-13	0.00876	0.000230949	1.1e-06
rs11002249	LS	ALP	T	C	0.069743	0.000582645	0.235402	0.183373	1.01e-09	0.011142	0.000299062	0.14
rs11692564	LS	ALP	T	C	0.23782	-0.00154227	0.0127287	0.01683	4.1e-09	0.039471	0.000902566	0.069
rs13046645	LS	ALP	A	T	-0.055863	5.13e-05	0.276293	0.306302	2.92e-08	0.009829	0.000259358	0.91
rs2235811	LS	ALP	G	A	-0.054301	0.000430905	0.537709	0.474972	4.66e-09	0.009045	0.000233722	0.021
rs2291467	LS	ALP	T	C	-0.077421	0.000490343	0.228162	0.263655	9.64e-14	0.010148	0.000262831	0.05
rs2566752	LS	ALP	C	T	0.082922	-0.000781586	0.41074	0.375922	1.49e-19	0.008947	0.000236159	0.0013
rs35681117	LS	ALP	T	C	0.055162	-0.000661087	0.237947	0.295778	2.39e-08	0.009645	0.000254943	0.0028
rs71390846	LS	ALP	C	G	-0.064092	-0.000223794	0.173667	0.188293	3.8e-08	0.011373	0.000298168	0.48
rs7524102	LS	ALP	G	A	0.089822	-0.00101981	0.198329	0.176675	2.41e-14	0.011494	0.000298174	0.0015
rs7807953	LS	ALP	T	C	0.075102	-0.00114135	0.263325	0.278014	4.11e-14	0.009698	0.000259031	4.4e-06
rs894738	LS	ALP	A	G	-0.062783	-0.000373873	0.333492	0.36186	2e-11	0.009136	0.000241661	0.13
rs11574914	RA	ALP	A	G	0.122218	-2.32e-05	NA	0.342871	1.5e-13	0.0165446	0.000239409	0.87
rs12539741	RA	ALP	T	C	0.157004	0.000315039	NA	0.111716	1.2e-11	0.0231562	0.000367753	0.32
rs12764378	RA	ALP	A	G	0.131028	0.000288852	NA	0.216421	1.9e-13	0.0178133	0.000281656	0.62
rs13426947	RA	ALP	A	G	0.131028	6.07e-07	NA	0.193434	2.4e-12	0.0186942	0.000292954	0.95
rs1571878	RA	ALP	T	C	-0.116534	-0.000113286	NA	0.563148	4.9e-15	0.014884	0.000232447	0.73
rs17264332	RA	ALP	G	A	0.162519	0.00146579	NA	0.219558	7.1e-19	0.0183155	0.000278416	5.6e-07
rs2069235	RA	ALP	A	G	0.10436	0.000183653	NA	0.301771	3e-10	0.0165683	0.000252707	0.43
rs212389	RA	ALP	A	G	0.0953102	-0.000424311	NA	0.604229	1.1e-09	0.0156395	0.000235994	0.059
rs2240336	RA	ALP	T	C	-0.105361	-7.93e-05	NA	0.414655	1.4e-09	0.0173992	0.000230846	0.91
rs2561477	RA	ALP	A	G	-0.105361	-0.000215287	NA	0.322472	5.2e-10	0.0169582	0.000248065	0.3
rs28411352	RA	ALP	T	C	0.10436	-0.000101674	NA	0.260534	5.2e-09	0.0178679	0.000259242	0.78
rs3087243	RA	ALP	A	G	-0.139262	-0.000257823	NA	0.450496	9.2e-20	0.0153069	0.000232224	0.41
rs34046593	RA	ALP	A	G	0.139762	-0.000800941	NA	0.311727	9.2e-17	0.0168091	0.000250175	0.0079
rs34695944	RA	ALP	C	T	0.116534	6.84e-05	NA	0.370871	4.4e-14	0.0154378	0.000239586	0.8
rs4239702	RA	ALP	C	T	0.139262	-0.000115456	NA	0.723236	4.2e-14	0.018434	0.000260344	0.99
rs537544	RA	ALP	T	C	-0.116534	-9.75e-05	NA	0.625186	8e-11	0.0179266	0.000239693	0.65
rs592390	RA	ALP	C	T	-0.0953102	0.000258879	NA	0.448725	3.8e-09	0.0161744	0.000233656	0.24
rs60733400	RA	ALP	A	G	-0.105361	6.74e-05	NA	0.340922	1.3e-09	0.017365	0.000239736	0.54
rs61828284	RA	ALP	T	C	-0.198451	0.000421329	NA	0.075217	8.7e-09	0.0344874	0.000431456	0.52
rs706778	RA	ALP	T	C	0.10436	5.89e-05	NA	0.40296	7.1e-12	0.0152225	0.000235367	0.61
rs73081554	RA	ALP	T	C	0.165514	0.00109051	NA	0.072324	4.7e-08	0.0303012	0.000453845	0.013
rs7731626	RA	ALP	A	G	-0.198451	0.000485164	NA	0.375389	7.9e-23	0.0201766	0.000239288	0.023
rs8026898	RA	ALP	A	G	0.14842	0.000421046	NA	0.269892	2.4e-17	0.0175177	0.000262058	0.16
rs8032939	RA	ALP	C	T	0.116534	0.000566675	NA	0.246145	2.4e-12	0.0166263	0.000269495	0.035
rs8133843	RA	ALP	A	G	0.0953102	0.000437862	NA	0.619119	6e-09	0.0163854	0.000240655	0.17
rs9310852	RA	ALP	G	A	0.0833816	1.64e-05	NA	0.451303	3.2e-08	0.0150777	0.000232662	0.9
rs9603608	RA	ALP	C	A	-0.10436	5.34e-05	NA	0.350313	7.6e-11	0.0160349	0.000243984	0.96
rs9653442	RA	ALP	T	C	-0.105361	-0.000497112	NA	0.537064	3.6e-12	0.0151553	0.000231296	0.028
rs10490046	TBMD	ALP	C	A	-0.0429	0.0007024	0.2391	0.21866	0.0067	1.43e-10	0.000279663	0.018
rs10493013	TBMD	ALP	C	T	0.1013	-0.00102346	0.1811	0.176154	0.0074	4.07e-43	0.000298437	0.0015
rs10777212	TBMD	ALP	T	G	0.0452	-0.000231957	0.3455	0.34855	0.006	5.05e-14	0.000245216	0.32
rs10788264	TBMD	ALP	A	G	-0.0338	9.7e-05	0.4815	0.479768	0.0057	2.61e-09	0.000233541	0.71
rs10832520	TBMD	ALP	A	T	0.1123	-0.00279934	0.0394	0.030569	0.0158	1e-12	0.000672159	3.3e-05
rs10931982	TBMD	ALP	C	T	0.0508	-0.00143698	0.7903	0.773919	0.009	1.59e-08	0.000276501	1.2e-07
rs11228240	TBMD	ALP	T	C	-0.083	0.000415832	0.2574	0.27689	0.0067	1.72e-35	0.000258675	0.082
rs1159798	TBMD	ALP	C	A	-0.0429	0.000156896	0.7598	0.775682	0.007	1.01e-09	0.000276918	0.64
rs11745493	TBMD	ALP	G	A	-0.0445	0.000498724	0.2537	0.257268	0.0065	7.74e-12	0.000265384	0.024
rs117557198	TBMD	ALP	G	A	0.0769	-0.000943062	0.0676	0.076697	0.012	1.58e-10	0.000437583	0.015
rs118115924	TBMD	ALP	T	G	-0.2822	0.00227002	0.0139	0.011713	0.0301	6.99e-21	0.00107375	0.045
rs11904127	TBMD	ALP	A	G	-0.0324	-0.000763635	0.5512	0.574517	0.0057	1.18e-08	0.000234229	0.001
rs11910328	TBMD	ALP	A	G	-0.0429	0.000133148	0.8351	0.839192	0.0077	2.99e-08	0.000320945	0.64
rs11934731	TBMD	ALP	A	G	-0.0674	0.000185197	0.6738	0.680039	0.0061	8.39e-29	0.000248953	0.48
rs12258451	TBMD	ALP	G	C	-0.0702	0.000279568	0.1307	0.106368	0.0089	2.41e-15	0.000375793	0.35
rs12442242	TBMD	ALP	G	A	0.0509	-0.00044244	0.1499	0.140553	0.0082	4.94e-10	0.000335262	0.12
rs12534510	TBMD	ALP	C	A	0.0395	-0.000459265	0.5545	0.541509	0.0057	3.15e-12	0.000232576	0.037
rs12612325	TBMD	ALP	A	G	-0.0548	-9.79e-05	0.2122	0.185806	0.0078	1.98e-12	0.000298479	0.91
rs13204965	TBMD	ALP	C	A	-0.0619	0.000572561	0.229	0.256336	0.007	1.02e-18	0.000264125	0.02
rs143187557	TBMD	ALP	T	C	-0.1237	3.8e-05	0.0223	0.023212	0.0203	1.15e-09	0.000781296	0.94
rs144279715	TBMD	ALP	G	A	0.2295	-0.00139226	0.0147	0.016552	0.0294	6.18e-15	0.000909294	0.095
rs144691710	TBMD	ALP	G	A	0.1017	0.000381322	0.0751	0.081695	0.0113	2.24e-19	0.000423751	0.53
rs1452102	TBMD	ALP	G	T	0.0345	0.000151968	0.4129	0.443218	0.0057	1.74e-09	0.000235734	0.48
rs1548607	TBMD	ALP	G	A	-0.0363	-0.000938148	0.313	0.328059	0.0066	4.18e-08	0.000246816	0.00027
rs2252865	TBMD	ALP	C	T	0.0328	-0.000500371	0.6759	0.645799	0.006	4.72e-08	0.000238069	0.017
rs2289410	TBMD	ALP	T	A	-0.0494	0.000301718	0.132	0.126021	0.0088	2e-08	0.000350319	0.36
rs2350085	TBMD	ALP	C	T	0.0643	-0.000330642	0.1274	0.121329	0.0085	3.79e-14	0.000354189	0.36
rs2566751	TBMD	ALP	A	T	-0.0567	-0.000310973	0.8727	0.903738	0.01	1.32e-08	0.000401737	0.72
rs2566752	TBMD	ALP	C	T	0.0721	-0.000781586	0.3897	0.375922	0.0059	1.88e-34	0.000236159	0.0013
rs34670419	TBMD	ALP	T	G	-0.088	-0.000209603	0.0394	0.039314	0.0154	1.09e-08	0.000597843	0.78
rs35125553	TBMD	ALP	G	A	0.0383	-0.000374495	0.2855	0.29769	0.0066	5.2e-09	0.000254766	0.14
rs3743347	TBMD	ALP	A	C	0.0519	-0.000780253	0.2351	0.231397	0.0068	1.75e-14	0.000275714	0.0026
rs3801387	TBMD	ALP	G	A	0.1347	-0.00117961	0.2721	0.278016	0.0063	1.15e-100	0.00025908	1.9e-06
rs4757350	TBMD	ALP	T	C	-0.0564	2.11e-06	0.7852	0.791053	0.0069	3.75e-16	0.000284583	0.86
rs4846580	TBMD	ALP	A	G	0.0345	-0.000107426	0.5329	0.578069	0.0058	3.21e-09	0.000231781	0.67
rs56104760	TBMD	ALP	G	A	-0.0747	0.00011826	0.1905	0.18475	0.0074	7.38e-24	0.000293301	0.68
rs6040063	TBMD	ALP	G	A	-0.0359	0.000426758	0.4993	0.474613	0.0056	1.78e-10	0.000232953	0.019
rs61884327	TBMD	ALP	C	T	0.0801	0.000157347	0.0978	0.097359	0.0099	4.63e-16	0.000390983	0.75
rs633995	TBMD	ALP	A	G	0.0351	-0.000308546	0.4251	0.418605	0.0058	1.61e-09	0.000234898	0.13
rs6960249	TBMD	ALP	G	T	-0.0325	0.00093265	0.4091	0.428816	0.0057	1.45e-08	0.000234365	0.00011
rs7105860	TBMD	ALP	C	G	-0.0468	9.9e-05	0.6025	0.635359	0.0059	2.36e-15	0.00024051	0.73
rs71390846	TBMD	ALP	C	G	-0.0484	-0.000223794	0.1836	0.188293	0.0075	1.38e-10	0.000298168	0.48
rs725670	TBMD	ALP	A	G	-0.0322	4.43e-05	0.383	0.351171	0.0059	3.61e-08	0.000242195	0.74
rs73305797	TBMD	ALP	T	A	-0.0422	0.00053513	0.2431	0.256757	0.0067	2.4e-10	0.000265775	0.097
rs73349318	TBMD	ALP	T	A	0.0472	-0.000582766	0.1262	0.136244	0.0085	2.68e-08	0.000337847	0.09
rs73719807	TBMD	ALP	C	A	0.0925	0.000488433	0.0871	0.059632	0.0112	1.14e-16	0.000489748	0.39
rs74394007	TBMD	ALP	C	A	-0.0608	0.00151867	0.138	0.129611	0.0083	2.46e-13	0.000347524	1.6e-05
rs7548588	TBMD	ALP	C	T	0.0367	-0.000470886	0.391	0.403183	0.0058	2.21e-10	0.00023316	0.036
rs757138	TBMD	ALP	G	T	0.0348	-6.18e-06	0.3111	0.265889	0.0063	3.33e-08	0.00026315	0.98
rs76051363	TBMD	ALP	T	C	-0.0794	0.00126146	0.1491	0.148161	0.0085	1.39e-20	0.000328011	6.3e-05
rs7740042	TBMD	ALP	A	T	-0.0494	0.00150482	0.2024	0.215931	0.0071	2.71e-12	0.000282093	1.3e-07
rs7741085	TBMD	ALP	T	C	0.0423	-0.000419808	0.5874	0.573805	0.0057	1.51e-13	0.00023279	0.053
rs8047501	TBMD	ALP	G	A	-0.0524	0.00102975	0.5077	0.500935	0.0059	1.13e-18	0.000234107	2.7e-06
rs8070128	TBMD	ALP	T	C	-0.0394	-0.000203998	0.5763	0.63002	0.0059	1.98e-11	0.000239483	0.55
rs818427	TBMD	ALP	T	C	0.0342	0.000611019	0.3118	0.329516	0.0061	2.37e-08	0.00024651	0.029
rs9910055	TBMD	ALP	T	C	0.0442	-0.000480967	0.2624	0.23198	0.0067	3.12e-11	0.000275064	0.12
rs9972944	TBMD	ALP	G	A	-0.0363	-0.000143847	0.5951	0.62324	0.0059	6.87e-10	0.000240199	0.4
