# Supplementary material for: Mendelian randomization to evaluate the causal relationship between liver enzymes and the risk of six specific bone and joint-related diseases
Source: Front Immunol. 2023 Aug 16;14:1195553. doi: 10.3389/fimmu.2023.1195553 (PMC10469508; doi:10.3389/fimmu.2023.1195553)
Supplement: Supplementary file 1 [file DataSheet_1.zip › Supplementary Table 8.XLSX]

## Sheet: Table S8
Table S8. The results of preliminary analyses for genetically predicted liver enzymes and risk of diverse bone and joint disease
No.	outcome	exposure	method	nsnp	beta	se	pval	OR(95%CI)
1	Knee Osteoarthritis	ALP	MR Egger	192	-1.32418	0.499995	0.00876769	0.27(0.10,0.71)
2	Knee Osteoarthritis	ALP	Weighted median	192	-0.287493	0.451715	0.524485	0.75(0.31,1.82)
3	Knee Osteoarthritis	ALP	Inverse variance weighted	192	0.0220156	0.285318	0.938495	1.02(0.58,1.79)
4	Knee Osteoarthritis	GGT	MR Egger	150	0.0973388	0.214436	0.650545	1.10(0.72,1.68)
5	Knee Osteoarthritis	GGT	Weighted median	150	0.315217	0.169521	0.062962	1.37(0.98,1.91)
6	Knee Osteoarthritis	GGT	Inverse variance weighted	150	0.265086	0.118423	0.02519	1.30(1.03,1.64)
7	Knee Osteoarthritis	ALT	MR Egger	99	0.0136073	0.704064	0.98462	1.01(0.26,4.03)
8	Knee Osteoarthritis	ALT	Weighted median	99	0.893694	0.39864	0.0249708	2.44(1.12,5.34)
9	Knee Osteoarthritis	ALT	Inverse variance weighted	99	0.906489	0.294231	0.00206395	2.48(1.39,4.41)
10	Hip Osteoarthritis	ALT	MR Egger	99	1.12745	0.885156	0.205801	3.09(0.54,17.5)
11	Hip Osteoarthritis	ALT	Weighted median	99	1.36963	0.497889	0.0059437	3.93(1.48,10.44)
12	Hip Osteoarthritis	ALT	Inverse variance weighted	99	1.12092	0.3672	0.0022685	3.07(1.49,6.30)
13	Hip Osteoarthritis	ALP	MR Egger	192	-0.199818	0.653091	0.759972	0.82(0.23,2.95)
14	Hip Osteoarthritis	ALP	Weighted median	192	-0.65172	0.544063	0.230965	0.52(0.18,1.51)
15	Hip Osteoarthritis	ALP	Inverse variance weighted	192	-0.2606	0.363238	0.473104	0.77(0.38,1.57)
16	Hip Osteoarthritis	GGT	MR Egger	151	-0.0322907	0.280048	0.90836	0.97(0.56,1.68)
17	Hip Osteoarthritis	GGT	Weighted median	151	0.111312	0.21959	0.612218	1.12(0.73,1.72)
18	Hip Osteoarthritis	GGT	Inverse variance weighted	151	-0.0400963	0.154124	0.794743	0.96(0.71,1.30)
19	Total body bone mineral density(T-BMD)	ALT	MR Egger	96	-0.237679	0.463511	0.609308	0.79(0.32,1.96)
20	Total body bone mineral density(T-BMD)	ALT	Weighted median	96	0.0778716	0.265976	0.769693	1.08(0.64,1.82)
21	Total body bone mineral density(T-BMD)	ALT	Inverse variance weighted	96	0.241779	0.19098	0.205515	1.27(0.88,1.85)
22	Total body bone mineral density(T-BMD)	GGT	MR Egger	147	0.096261	0.141356	0.496969	1.10(0.83,1.45)
23	Total body bone mineral density(T-BMD)	GGT	Weighted median	147	0.0561913	0.111976	0.615796	1.06(0.85,1.32)
24	Total body bone mineral density(T-BMD)	GGT	Inverse variance weighted	147	-0.0750989	0.0758001	0.321808	0.93(0.80,1.08)
25	Total body bone mineral density(T-BMD)	ALP	MR Egger	176	-1.36472	0.402427	0.00086117	0.26(0.12,0.56)
26	Total body bone mineral density(T-BMD)	ALP	Weighted median	176	-0.935682	0.320252	0.0034812	0.39(0.21,0.73)
27	Total body bone mineral density(T-BMD)	ALP	Inverse variance weighted	176	-1.05702	0.219659	1.49337e-06	0.35(0.23,0.53)
28	Forearm bone mineral density (FA-BMD)	ALT	MR Egger	98	-1.36431	1.16902	0.246076	0.26(0.03,2.53)
29	Forearm bone mineral density (FA-BMD)	ALT	Weighted median	98	0.322783	0.685607	0.637784	1.38(0.36,5.29)
30	Forearm bone mineral density (FA-BMD)	ALT	Inverse variance weighted	98	0.491253	0.477221	0.30329	1.63(0.64,4.16)
31	Forearm bone mineral density (FA-BMD)	GGT	MR Egger	149	-0.244664	0.337732	0.469953	0.78(0.40,1.52)
32	Forearm bone mineral density (FA-BMD)	GGT	Weighted median	149	-0.321889	0.281056	0.252091	0.72(0.42,1.26)
33	Forearm bone mineral density (FA-BMD)	GGT	Inverse variance weighted	149	-0.304688	0.189951	0.108707	0.74(0.51,1.07)
34	Forearm bone mineral density (FA-BMD)	ALP	MR Egger	186	-1.07351	0.819134	0.191646	0.34(0.07,1.70)
35	Forearm bone mineral density (FA-BMD)	ALP	Weighted median	186	-0.697506	0.76539	0.362134	0.50(0.11,2.23)
36	Forearm bone mineral density (FA-BMD)	ALP	Inverse variance weighted	186	-1.21902	0.451729	0.00696376	0.30(0.12,0.72)
37	Lumbar spine bone mineral density (LS-BMD)	GGT	MR Egger	143	-0.194508	0.226816	0.392592	0.82(0.53,1.28)
38	Lumbar spine bone mineral density (LS-BMD)	GGT	Weighted median	143	-0.197718	0.182405	0.278388	0.82(0.57,1.17)
39	Lumbar spine bone mineral density (LS-BMD)	GGT	Inverse variance weighted	143	-0.210315	0.119226	0.0777314	0.81(0.64,1.02)
40	Lumbar spine bone mineral density (LS-BMD)	ALT	MR Egger	92	-1.51515	0.645012	0.0210113	0.22(0.06,0.78)
41	Lumbar spine bone mineral density (LS-BMD)	ALT	Weighted median	92	-0.0853268	0.389692	0.826682	0.92(0.43,1.97)
42	Lumbar spine bone mineral density (LS-BMD)	ALT	Inverse variance weighted	92	0.262056	0.269662	0.331154	1.30(0.77,2.20)
43	Lumbar spine bone mineral density (LS-BMD)	ALP	MR Egger	171	-0.179225	0.59773	0.764666	0.84(0.26,2.70)
44	Lumbar spine bone mineral density (LS-BMD)	ALP	Weighted median	171	-1.21694	0.536334	0.0232685	0.30(0.10,0.85)
45	Lumbar spine bone mineral density (LS-BMD)	ALP	Inverse variance weighted	171	-1.04151	0.324026	0.0013078	0.35(0.19,0.67)
46	Femoral neck bone mineral density (FN-BMD)	ALP	MR Egger	166	-0.421399	0.525526	0.423794	0.66(0.23,1.84)
47	Femoral neck bone mineral density (FN-BMD)	ALP	Weighted median	166	-0.985084	0.435823	0.0238036	0.37(0.16,0.88)
48	Femoral neck bone mineral density (FN-BMD)	ALP	Inverse variance weighted	166	-0.912752	0.273446	0.000843975	0.40(0.23,0.69)
49	Femoral neck bone mineral density (FN-BMD)	ALT	MR Egger	88	-0.403943	0.590483	0.495758	0.67(0.21,2.12)
50	Femoral neck bone mineral density (FN-BMD)	ALT	Weighted median	88	0.559587	0.370037	0.130471	1.75(0.85,3.61)
51	Femoral neck bone mineral density (FN-BMD)	ALT	Inverse variance weighted	88	0.63747	0.245198	0.00932724	1.89(1.17,3.06)
52	Femoral neck bone mineral density (FN-BMD)	GGT	MR Egger	142	0.111336	0.204537	0.587081	1.12(0.75,1.67)
53	Femoral neck bone mineral density (FN-BMD)	GGT	Weighted median	142	0.0257346	0.146482	0.860542	1.03(0.77,1.37)
54	Femoral neck bone mineral density (FN-BMD)	GGT	Inverse variance weighted	142	0.0326492	0.108013	0.762446	1.03(0.84,1.28)
55	ankylosing spondylitis(AS)	GGT	MR Egger	84	-0.00187816	0.00374143	0.617019	1.00(0.99,1.01)
56	ankylosing spondylitis(AS)	GGT	Weighted median	84	-0.000193257	0.00272504	0.943462	1.00(0.99,1.01)
57	ankylosing spondylitis(AS)	GGT	Inverse variance weighted	84	4.82367e-05	0.00185736	0.979281	1.00(1.00,1.00)
58	ankylosing spondylitis(AS)	ALT	MR Egger	60	-0.00803549	0.0146717	0.586009	0.99(0.96,1.02)
59	ankylosing spondylitis(AS)	ALT	Weighted median	60	-0.0092245	0.00600533	0.124526	0.99(0.98,1.00)
60	ankylosing spondylitis(AS)	ALT	Inverse variance weighted	60	-0.0037597	0.00443721	0.396821	1.00(0.99,1.00)
61	ankylosing spondylitis(AS)	ALP	MR Egger	96	-0.000765445	0.00735123	0.917292	1.00(0.98,1.01)
62	ankylosing spondylitis(AS)	ALP	Weighted median	96	-0.0117226	0.00632086	0.0636547	0.99(0.98,1.00)
63	ankylosing spondylitis(AS)	ALP	Inverse variance weighted	96	-0.00158436	0.00410927	0.699825	1.00(0.99,1.01)
64	Psoriatic arthropathies (PsA)	ALT	MR Egger	105	-1.93954	2.59555	0.45661	0.14(0.00,23.28)
65	Psoriatic arthropathies (PsA)	ALT	Weighted median	105	0.168045	1.71917	0.922132	1.18(0.04,34.38)
66	Psoriatic arthropathies (PsA)	ALT	Inverse variance weighted	105	0.913709	1.13032	0.418883	2.49(0.27,22.85)
67	Psoriatic arthropathies (PsA)	ALP	MR Egger	199	-2.46568	1.85789	0.185999	0.08(0.00,3.24)
68	Psoriatic arthropathies (PsA)	ALP	Weighted median	199	-3.08059	1.70509	0.0708089	0.05(0.00,1.30)
69	Psoriatic arthropathies (PsA)	ALP	Inverse variance weighted	199	0.054058	1.07135	0.959758	1.06(0.13,8.62)
70	Psoriatic arthropathies (PsA)	GGT	MR Egger	158	0.26882	0.821357	0.743889	1.31(0.26,6.54)
71	Psoriatic arthropathies (PsA)	GGT	Weighted median	158	0.464667	0.712798	0.514471	1.59(0.39,6.43)
72	Psoriatic arthropathies (PsA)	GGT	Inverse variance weighted	158	0.0668386	0.440684	0.879447	1.07(0.45,2.54)
73	Gout	ALP	MR Egger	191	0.4901	0.769925	0.525185	1.63(0.36,7.38)
74	Gout	ALP	Weighted median	191	1.66179	0.743382	0.025388	5.27(1.23,22.62)
75	Gout	ALP	Inverse variance weighted	191	0.969445	0.436206	0.026253	2.64(1.12,6.20)
76	Gout	ALT	MR Egger	96	1.58736	1.0371	0.129232	4.89(0.64,37.34)
77	Gout	ALT	Weighted median	96	2.21087	0.611299	0.000298402	9.12(2.75,30.24)
78	Gout	ALT	Inverse variance weighted	96	1.59822	0.467914	0.000636344	4.94(1.98,12.37)
79	Gout	GGT	MR Egger	143	0.00978278	0.336096	0.97682	1.01(0.52,1.95)
80	Gout	GGT	Weighted median	143	0.409341	0.283451	0.148702	1.51(0.86,2.62)
81	Gout	GGT	Inverse variance weighted	143	0.310429	0.186743	0.0964454	1.36(0.95,1.97)
82	Rheumatoid arthritis(RA)	ALT	MR Egger	92	0.733735	1.32829	0.58205	2.08(0.15,28.14)
83	Rheumatoid arthritis(RA)	ALT	Weighted median	92	-1.33346	0.817109	0.102695	0.26(0.05,1.31)
84	Rheumatoid arthritis(RA)	ALT	Inverse variance weighted	92	0.0832886	0.549028	0.879422	1.09(0.37,3.19)
85	Rheumatoid arthritis(RA)	ALP	MR Egger	155	0.649534	1.25394	0.60521	1.91(0.16,22.36)
86	Rheumatoid arthritis(RA)	ALP	Weighted median	155	1.97475	1.0323	0.0557526	7.20(0.95,54.49)
87	Rheumatoid arthritis(RA)	ALP	Inverse variance weighted	155	1.96661	0.676597	0.00365357	7.15(1.9,26.92)
88	Rheumatoid arthritis(RA)	GGT	MR Egger	134	0.672577	0.537483	0.213022	1.96(0.68,5.62)
89	Rheumatoid arthritis(RA)	GGT	Weighted median	134	0.719824	0.395828	0.0689837	2.05(0.95,4.46)
90	Rheumatoid arthritis(RA)	GGT	Inverse variance weighted	134	-0.0247271	0.276507	0.928743	0.98(0.57,1.68)
