# Supplementary material for: Mendelian randomization to evaluate the causal relationship between liver enzymes and the risk of six specific bone and joint-related diseases
Source: Front Immunol. 2023 Aug 16;14:1195553. doi: 10.3389/fimmu.2023.1195553 (PMC10469508; doi:10.3389/fimmu.2023.1195553)
Supplement: Supplementary file 1 [file DataSheet_1.zip › Supplementary Table 9-16.XLSX]

## Sheet: Table S9
Table S9. Leave one out analysis for the causal association between blood ALP levels and rheumatoid arthritis.
	exposure	outcome	samplesize	SNP	beta	se	pval
1	ALP	Rheumatoid arthritis	58284	rs10201242	1.84662	0.669475	0.00581
2	ALP	Rheumatoid arthritis	58284	rs1021956	1.88111	0.672033	0.00512393
3	ALP	Rheumatoid arthritis	58284	rs10232322	1.84462	0.669478	0.00586351
4	ALP	Rheumatoid arthritis	58284	rs10434761	1.85751	0.668903	0.00548707
5	ALP	Rheumatoid arthritis	58284	rs1047891	1.80649	0.667691	0.00681849
6	ALP	Rheumatoid arthritis	58284	rs10716631	1.89299	0.667587	0.00457445
7	ALP	Rheumatoid arthritis	58284	rs10787429	1.94194	0.675221	0.00402733
8	ALP	Rheumatoid arthritis	58284	rs11007165	1.82919	0.669635	0.00630238
9	ALP	Rheumatoid arthritis	58284	rs11042106	1.82402	0.671562	0.00660591
10	ALP	Rheumatoid arthritis	58284	rs11078312	1.80858	0.667409	0.00673137
11	ALP	Rheumatoid arthritis	58284	rs11078597	1.89715	0.670498	0.00466257
12	ALP	Rheumatoid arthritis	58284	rs11119783	1.76255	0.664011	0.00794507
13	ALP	Rheumatoid arthritis	58284	rs11152071	1.81317	0.67516	0.00724143
14	ALP	Rheumatoid arthritis	58284	rs111878400	1.82002	0.670576	0.00664525
15	ALP	Rheumatoid arthritis	58284	rs113670117	1.85168	0.668588	0.00561368
16	ALP	Rheumatoid arthritis	58284	rs11540050	1.86485	0.668204	0.00525719
17	ALP	Rheumatoid arthritis	58284	rs11601507	1.76152	0.67079	0.00863861
18	ALP	Rheumatoid arthritis	58284	rs11624069	1.80114	0.670213	0.00720066
19	ALP	Rheumatoid arthritis	58284	rs11663201	1.79632	0.66628	0.00701694
20	ALP	Rheumatoid arthritis	58284	rs11931182	1.80924	0.66737	0.00670817
21	ALP	Rheumatoid arthritis	58284	rs12133576	1.72944	0.657523	0.00853242
22	ALP	Rheumatoid arthritis	58284	rs12208357	1.80678	0.668787	0.00690119
23	ALP	Rheumatoid arthritis	58284	rs1223791	1.80777	0.67117	0.00707137
24	ALP	Rheumatoid arthritis	58284	rs1260326	2.00617	0.675468	0.00297756
25	ALP	Rheumatoid arthritis	58284	rs12705093	1.8489	0.669377	0.00574262
26	ALP	Rheumatoid arthritis	58284	rs1286147	1.80615	0.668011	0.00685559
27	ALP	Rheumatoid arthritis	58284	rs13006699	1.82572	0.669925	0.00642513
28	ALP	Rheumatoid arthritis	58284	rs13013390	1.77275	0.66765	0.00792594
29	ALP	Rheumatoid arthritis	58284	rs13053490	1.83978	0.669686	0.00601019
30	ALP	Rheumatoid arthritis	58284	rs13065991	1.8231	0.670012	0.00650858
31	ALP	Rheumatoid arthritis	58284	rs1317617	1.831	0.669619	0.00624974
32	ALP	Rheumatoid arthritis	58284	rs1318175	1.88578	0.669357	0.00484301
33	ALP	Rheumatoid arthritis	58284	rs13291798	1.82535	0.690973	0.00824883
34	ALP	Rheumatoid arthritis	58284	rs1410684	1.74203	0.669534	0.00927213
35	ALP	Rheumatoid arthritis	58284	rs1499279	1.85674	0.67007	0.005589
36	ALP	Rheumatoid arthritis	58284	rs150844304	1.86981	0.671287	0.00534599
37	ALP	Rheumatoid arthritis	58284	rs1574115	1.83195	0.66951	0.00621441
38	ALP	Rheumatoid arthritis	58284	rs1724298	1.80383	0.667375	0.00687444
39	ALP	Rheumatoid arthritis	58284	rs17429745	1.83025	0.669719	0.00627862
40	ALP	Rheumatoid arthritis	58284	rs17604185	1.83382	0.670268	0.00622018
41	ALP	Rheumatoid arthritis	58284	rs17687445	1.86665	0.668599	0.0052403
42	ALP	Rheumatoid arthritis	58284	rs17721822	1.81156	0.668813	0.0067565
43	ALP	Rheumatoid arthritis	58284	rs180029	1.8051	0.665033	0.00664164
44	ALP	Rheumatoid arthritis	58284	rs1883783	1.86409	0.669118	0.00533806
45	ALP	Rheumatoid arthritis	58284	rs1890896	1.77615	0.664555	0.0075244
46	ALP	Rheumatoid arthritis	58284	rs1966384	1.84482	0.66937	0.00585022
47	ALP	Rheumatoid arthritis	58284	rs2041081	1.81962	0.671835	0.00676028
48	ALP	Rheumatoid arthritis	58284	rs2041894	1.85214	0.669733	0.00568363
49	ALP	Rheumatoid arthritis	58284	rs2043085	1.81761	0.6803	0.00754506
50	ALP	Rheumatoid arthritis	58284	rs2075710	1.77515	0.664472	0.00755083
51	ALP	Rheumatoid arthritis	58284	rs2107717	1.8549	0.669561	0.0056001
52	ALP	Rheumatoid arthritis	58284	rs2191030	1.82278	0.670367	0.00654655
53	ALP	Rheumatoid arthritis	58284	rs2239222	1.81267	0.670233	0.00683983
54	ALP	Rheumatoid arthritis	58284	rs2272662	1.81728	0.669406	0.00663224
55	ALP	Rheumatoid arthritis	58284	rs2280246	1.84565	0.669459	0.00583467
56	ALP	Rheumatoid arthritis	58284	rs2290846	1.87361	0.668973	0.00509887
57	ALP	Rheumatoid arthritis	58284	rs2299142	1.8109	0.668534	0.00675344
58	ALP	Rheumatoid arthritis	58284	rs2338222	1.7952	0.672075	0.0075596
59	ALP	Rheumatoid arthritis	58284	rs2409091	1.80518	0.67185	0.00721222
60	ALP	Rheumatoid arthritis	58284	rs2414098	1.81666	0.670923	0.00677519
61	ALP	Rheumatoid arthritis	58284	rs2436854	1.82105	0.670375	0.00659827
62	ALP	Rheumatoid arthritis	58284	rs2460383	1.86575	0.670819	0.0054141
63	ALP	Rheumatoid arthritis	58284	rs2460448	1.80064	0.668635	0.00708092
64	ALP	Rheumatoid arthritis	58284	rs2465956	1.82491	0.670362	0.00648345
65	ALP	Rheumatoid arthritis	58284	rs2535627	1.90984	0.665248	0.00409347
66	ALP	Rheumatoid arthritis	58284	rs2547239	1.87699	0.667764	0.00494101
67	ALP	Rheumatoid arthritis	58284	rs2642438	1.79717	0.671423	0.00743605
68	ALP	Rheumatoid arthritis	58284	rs2706762	1.77381	0.662993	0.00746287
69	ALP	Rheumatoid arthritis	58284	rs273960	1.79106	0.668611	0.00738919
70	ALP	Rheumatoid arthritis	58284	rs2834963	1.89595	0.662548	0.00421512
71	ALP	Rheumatoid arthritis	58284	rs28570619	1.81281	0.670923	0.00689328
72	ALP	Rheumatoid arthritis	58284	rs2862300	1.91194	0.662322	0.00389277
73	ALP	Rheumatoid arthritis	58284	rs2977986	1.7068	0.659522	0.00965522
74	ALP	Rheumatoid arthritis	58284	rs34467936	1.90142	0.659366	0.00393016
75	ALP	Rheumatoid arthritis	58284	rs34517439	1.77596	0.660978	0.00721259
76	ALP	Rheumatoid arthritis	58284	rs35013847	1.82282	0.67034	0.00654297
77	ALP	Rheumatoid arthritis	58284	rs35135885	1.77187	0.664202	0.00763784
78	ALP	Rheumatoid arthritis	58284	rs3813829	1.79119	0.66659	0.00720761
79	ALP	Rheumatoid arthritis	58284	rs3822856	1.86556	0.669962	0.00535978
80	ALP	Rheumatoid arthritis	58284	rs3918253	1.96648	0.662335	0.00298761
81	ALP	Rheumatoid arthritis	58284	rs4092465	1.84502	0.669545	0.00585788
82	ALP	Rheumatoid arthritis	58284	rs41280463	1.778	0.666818	0.00766692
83	ALP	Rheumatoid arthritis	58284	rs429358	1.9145	0.669954	0.00426779
84	ALP	Rheumatoid arthritis	58284	rs453639	1.82992	0.669596	0.00627843
85	ALP	Rheumatoid arthritis	58284	rs4671103	1.8312	0.669457	0.00623144
86	ALP	Rheumatoid arthritis	58284	rs469721	1.88721	0.663628	0.00445818
87	ALP	Rheumatoid arthritis	58284	rs4764086	1.82992	0.669596	0.00627843
88	ALP	Rheumatoid arthritis	58284	rs4767896	1.80587	0.668177	0.00687837
89	ALP	Rheumatoid arthritis	58284	rs476934	1.87964	0.670784	0.00507631
90	ALP	Rheumatoid arthritis	58284	rs4782366	1.89896	0.658334	0.00392048
91	ALP	Rheumatoid arthritis	58284	rs4822983	1.86274	0.668765	0.00534715
92	ALP	Rheumatoid arthritis	58284	rs4835265	1.81197	0.669875	0.00683178
93	ALP	Rheumatoid arthritis	58284	rs4916009	1.90699	0.663539	0.00405353
94	ALP	Rheumatoid arthritis	58284	rs4985376	1.86341	0.669233	0.00536271
95	ALP	Rheumatoid arthritis	58284	rs550510	1.87873	0.667444	0.00488055
96	ALP	Rheumatoid arthritis	58284	rs55714927	1.85399	0.690935	0.00729002
97	ALP	Rheumatoid arthritis	58284	rs56317403	1.8305	0.669593	0.00626165
98	ALP	Rheumatoid arthritis	58284	rs56332871	1.87109	0.668314	0.00511473
99	ALP	Rheumatoid arthritis	58284	rs5751777	1.77151	0.667337	0.00794027
100	ALP	Rheumatoid arthritis	58284	rs5757184	1.78944	0.665277	0.00715012
101	ALP	Rheumatoid arthritis	58284	rs5771222	1.82042	0.668825	0.00649248
102	ALP	Rheumatoid arthritis	58284	rs6029273	1.81629	0.67008	0.00671695
103	ALP	Rheumatoid arthritis	58284	rs603424	1.90038	0.666752	0.00436902
104	ALP	Rheumatoid arthritis	58284	rs6060269	1.76119	0.662779	0.00787732
105	ALP	Rheumatoid arthritis	58284	rs6119324	1.86929	0.670482	0.0053037
106	ALP	Rheumatoid arthritis	58284	rs62065453	1.83323	0.669424	0.00617159
107	ALP	Rheumatoid arthritis	58284	rs62109001	1.82764	0.669334	0.00632325
108	ALP	Rheumatoid arthritis	58284	rs62130312	1.8187	0.669979	0.00663632
109	ALP	Rheumatoid arthritis	58284	rs62280667	1.82148	0.67088	0.00662629
110	ALP	Rheumatoid arthritis	58284	rs62501971	1.81669	0.669599	0.00666576
111	ALP	Rheumatoid arthritis	58284	rs6440133	1.82746	0.669742	0.00636017
112	ALP	Rheumatoid arthritis	58284	rs6460898	1.79639	0.668699	0.00722287
113	ALP	Rheumatoid arthritis	58284	rs6469788	1.83201	0.677112	0.00681764
114	ALP	Rheumatoid arthritis	58284	rs6503238	1.84721	0.669802	0.00581844
115	ALP	Rheumatoid arthritis	58284	rs6542680	1.83252	0.669644	0.00620861
116	ALP	Rheumatoid arthritis	58284	rs6602909	1.89972	0.659509	0.00397031
117	ALP	Rheumatoid arthritis	58284	rs6680628	1.81317	0.715072	0.011224
118	ALP	Rheumatoid arthritis	58284	rs6693447	1.81606	0.671301	0.00682451
119	ALP	Rheumatoid arthritis	58284	rs6706968	1.7878	0.667403	0.00739002
120	ALP	Rheumatoid arthritis	58284	rs6749773	1.79188	0.666832	0.00720648
121	ALP	Rheumatoid arthritis	58284	rs6822283	1.81695	0.66907	0.00661487
122	ALP	Rheumatoid arthritis	58284	rs687339	1.89871	0.672484	0.00475126
123	ALP	Rheumatoid arthritis	58284	rs6898290	1.84462	0.669478	0.00586351
124	ALP	Rheumatoid arthritis	58284	rs6919004	1.86142	0.66842	0.00535605
125	ALP	Rheumatoid arthritis	58284	rs710913	1.8639	0.670006	0.005404
126	ALP	Rheumatoid arthritis	58284	rs71405688	1.83909	0.669453	0.00601135
127	ALP	Rheumatoid arthritis	58284	rs72766551	1.83845	0.669382	0.00602366
128	ALP	Rheumatoid arthritis	58284	rs72801474	1.81738	0.669026	0.00659861
129	ALP	Rheumatoid arthritis	58284	rs7287617	1.80039	0.670604	0.00725898
130	ALP	Rheumatoid arthritis	58284	rs73224503	1.85756	0.668165	0.00543428
131	ALP	Rheumatoid arthritis	58284	rs73536729	1.86865	0.668233	0.00516744
132	ALP	Rheumatoid arthritis	58284	rs7450517	1.84449	0.66947	0.0058664
133	ALP	Rheumatoid arthritis	58284	rs75403547	1.87153	0.667722	0.0050653
134	ALP	Rheumatoid arthritis	58284	rs75999022	1.88521	0.669104	0.00483975
135	ALP	Rheumatoid arthritis	58284	rs7641195	1.74541	0.66413	0.00858605
136	ALP	Rheumatoid arthritis	58284	rs7646106	1.79693	0.665955	0.00696985
137	ALP	Rheumatoid arthritis	58284	rs76669111	1.82936	0.670585	0.00637177
138	ALP	Rheumatoid arthritis	58284	rs77243579	1.82433	0.670113	0.00648053
139	ALP	Rheumatoid arthritis	58284	rs7901425	1.90092	0.660037	0.00397648
140	ALP	Rheumatoid arthritis	58284	rs7949566	2.00397	0.677625	0.003103
141	ALP	Rheumatoid arthritis	58284	rs7950422	1.83183	0.669471	0.00621471
142	ALP	Rheumatoid arthritis	58284	rs7966590	1.8422	0.680705	0.00680363
143	ALP	Rheumatoid arthritis	58284	rs79864192	1.86581	0.666668	0.0051307
144	ALP	Rheumatoid arthritis	58284	rs799157	1.84844	0.669445	0.00575991
145	ALP	Rheumatoid arthritis	58284	rs80021729	1.82094	0.672924	0.00680979
146	ALP	Rheumatoid arthritis	58284	rs8046061	1.84927	0.669594	0.00574882
147	ALP	Rheumatoid arthritis	58284	rs829584	1.88617	0.670382	0.00489939
148	ALP	Rheumatoid arthritis	58284	rs8736	1.65977	0.671429	0.0134361
149	ALP	Rheumatoid arthritis	58284	rs930900	1.76157	0.667146	0.00827943
150	ALP	Rheumatoid arthritis	58284	rs9365682	1.82215	0.669982	0.00653411
151	ALP	Rheumatoid arthritis	58284	rs9826148	1.85769	0.669935	0.0055552
152	ALP	Rheumatoid arthritis	58284	rs9843214	1.79092	0.669805	0.00750006
153	ALP	Rheumatoid arthritis	58284	rs9926191	1.86367	0.669614	0.00538253
154	ALP	Rheumatoid arthritis	58284	rs9932007	1.85194	0.669339	0.00566051
155	ALP	Rheumatoid arthritis	58284	All	1.83432	0.667126	0.00596719

## Sheet: Table S10
Table S10. Leave one out analysis for the causal association between blood ALP levels and total body bone mineral density .
	exposure	outcome	samplesize	SNP	beta	se	pval
1	ALP	Total body bone mineral density	56284	rs10201242	-1.10787	0.220685	5.16278e-07
2	ALP	Total body bone mineral density	56284	rs1021956	-1.12411	0.220814	3.56659e-07
3	ALP	Total body bone mineral density	56284	rs10232322	-1.11307	0.219629	4.02115e-07
4	ALP	Total body bone mineral density	56284	rs10409243	-1.12199	0.219514	3.19996e-07
5	ALP	Total body bone mineral density	56284	rs10434761	-1.09902	0.220741	6.39862e-07
6	ALP	Total body bone mineral density	56284	rs1047891	-1.11736	0.219044	3.37682e-07
7	ALP	Total body bone mineral density	56284	rs10716631	-1.10112	0.220552	5.95805e-07
8	ALP	Total body bone mineral density	56284	rs10787429	-1.11179	0.221642	5.27246e-07
9	ALP	Total body bone mineral density	56284	rs10843403	-1.11199	0.219693	4.15788e-07
10	ALP	Total body bone mineral density	56284	rs10963680	-1.07954	0.218364	7.66355e-07
11	ALP	Total body bone mineral density	56284	rs11007165	-1.09826	0.220654	6.4485e-07
12	ALP	Total body bone mineral density	56284	rs11078312	-1.0953	0.220503	6.78891e-07
13	ALP	Total body bone mineral density	56284	rs11078597	-1.12352	0.220792	3.6078e-07
14	ALP	Total body bone mineral density	56284	rs11119783	-1.0883	0.220343	7.84832e-07
15	ALP	Total body bone mineral density	56284	rs11152071	-1.11445	0.220971	4.57309e-07
16	ALP	Total body bone mineral density	56284	rs111878400	-1.10001	0.220731	6.24516e-07
17	ALP	Total body bone mineral density	56284	rs113670117	-1.10084	0.220651	6.06746e-07
18	ALP	Total body bone mineral density	56284	rs11540050	-1.09171	0.220227	7.15223e-07
19	ALP	Total body bone mineral density	56284	rs11601507	-1.07797	0.221612	1.14905e-06
20	ALP	Total body bone mineral density	56284	rs11624069	-1.12867	0.219212	2.62189e-07
21	ALP	Total body bone mineral density	56284	rs11663201	-1.09161	0.220357	7.27761e-07
22	ALP	Total body bone mineral density	56284	rs116809741	-1.10239	0.220464	5.72392e-07
23	ALP	Total body bone mineral density	56284	rs117824460	-1.09426	0.22176	8.03891e-07
24	ALP	Total body bone mineral density	56284	rs11928797	-1.10678	0.220534	5.20444e-07
25	ALP	Total body bone mineral density	56284	rs11931182	-1.10523	0.220488	5.36811e-07
26	ALP	Total body bone mineral density	56284	rs12133576	-1.11309	0.220047	4.22724e-07
27	ALP	Total body bone mineral density	56284	rs12208357	-1.09312	0.220414	7.07071e-07
28	ALP	Total body bone mineral density	56284	rs1223791	-1.07609	0.219972	9.98403e-07
29	ALP	Total body bone mineral density	56284	rs12705093	-1.10229	0.220739	5.92593e-07
30	ALP	Total body bone mineral density	56284	rs12730935	-1.08621	0.221533	9.43077e-07
31	ALP	Total body bone mineral density	56284	rs12895249	-1.1071	0.220425	5.0989e-07
32	ALP	Total body bone mineral density	56284	rs13006699	-1.08294	0.218912	7.53946e-07
33	ALP	Total body bone mineral density	56284	rs13013390	-1.09384	0.220774	7.2489e-07
34	ALP	Total body bone mineral density	56284	rs13053490	-1.10254	0.220967	6.05009e-07
35	ALP	Total body bone mineral density	56284	rs13065991	-1.1015	0.220698	6.0078e-07
36	ALP	Total body bone mineral density	56284	rs1317617	-1.0944	0.220539	6.96293e-07
37	ALP	Total body bone mineral density	56284	rs1318175	-1.12769	0.219219	2.68786e-07
38	ALP	Total body bone mineral density	56284	rs1410684	-1.14054	0.220542	2.32155e-07
39	ALP	Total body bone mineral density	56284	rs147667955	-1.10528	0.221189	5.82253e-07
40	ALP	Total body bone mineral density	56284	rs1499279	-1.12532	0.219503	2.94941e-07
41	ALP	Total body bone mineral density	56284	rs150844304	-1.10206	0.221119	6.22838e-07
42	ALP	Total body bone mineral density	56284	rs1574115	-1.08833	0.219828	7.3906e-07
43	ALP	Total body bone mineral density	56284	rs1672991	-1.10484	0.22059	5.48298e-07
44	ALP	Total body bone mineral density	56284	rs17429745	-1.10527	0.220787	5.55658e-07
45	ALP	Total body bone mineral density	56284	rs174564	-1.13209	0.222852	3.77442e-07
46	ALP	Total body bone mineral density	56284	rs17604185	-1.09093	0.220117	7.19145e-07
47	ALP	Total body bone mineral density	56284	rs17687445	-1.12688	0.218528	2.51346e-07
48	ALP	Total body bone mineral density	56284	rs17714046	-1.09372	0.220188	6.79182e-07
49	ALP	Total body bone mineral density	56284	rs17721822	-1.09222	0.22027	7.1021e-07
50	ALP	Total body bone mineral density	56284	rs180029	-1.09152	0.220493	7.40781e-07
51	ALP	Total body bone mineral density	56284	rs1883783	-1.10902	0.220101	4.68701e-07
52	ALP	Total body bone mineral density	56284	rs1890896	-1.10259	0.220769	5.90357e-07
53	ALP	Total body bone mineral density	56284	rs1966384	-1.10659	0.220561	5.24395e-07
54	ALP	Total body bone mineral density	56284	rs2021309	-1.1019	0.220755	5.991e-07
55	ALP	Total body bone mineral density	56284	rs2041081	-1.09455	0.221085	7.39088e-07
56	ALP	Total body bone mineral density	56284	rs2043085	-1.11504	0.222166	5.1955e-07
57	ALP	Total body bone mineral density	56284	rs2075710	-1.10622	0.220505	5.25527e-07
58	ALP	Total body bone mineral density	56284	rs2107717	-1.12406	0.218437	2.66194e-07
59	ALP	Total body bone mineral density	56284	rs2191030	-1.07592	0.21753	7.57315e-07
60	ALP	Total body bone mineral density	56284	rs2239222	-1.13139	0.219595	2.5752e-07
61	ALP	Total body bone mineral density	56284	rs2241878	-1.07696	0.21768	7.51963e-07
62	ALP	Total body bone mineral density	56284	rs2278222	-1.09056	0.219921	7.09088e-07
63	ALP	Total body bone mineral density	56284	rs2290846	-1.10986	0.220846	5.02162e-07
64	ALP	Total body bone mineral density	56284	rs2298058	-1.09194	0.222898	9.64143e-07
65	ALP	Total body bone mineral density	56284	rs2299142	-1.08888	0.219684	7.17442e-07
66	ALP	Total body bone mineral density	56284	rs2338222	-1.07998	0.218967	8.13322e-07
67	ALP	Total body bone mineral density	56284	rs2436854	-1.11709	0.219429	3.56405e-07
68	ALP	Total body bone mineral density	56284	rs2460383	-1.10721	0.221307	5.64315e-07
69	ALP	Total body bone mineral density	56284	rs2460448	-1.10103	0.220665	6.0503e-07
70	ALP	Total body bone mineral density	56284	rs2465956	-1.08876	0.220126	7.57257e-07
71	ALP	Total body bone mineral density	56284	rs252761	-1.10244	0.220636	5.8339e-07
72	ALP	Total body bone mineral density	56284	rs2535627	-1.09443	0.22045	6.88681e-07
73	ALP	Total body bone mineral density	56284	rs2547239	-1.11654	0.220044	3.89185e-07
74	ALP	Total body bone mineral density	56284	rs2642438	-1.08789	0.221058	8.59701e-07
75	ALP	Total body bone mineral density	56284	rs2706762	-1.10875	0.220392	4.8834e-07
76	ALP	Total body bone mineral density	56284	rs273960	-1.0905	0.220208	7.33954e-07
77	ALP	Total body bone mineral density	56284	rs28570619	-1.14147	0.218908	1.84404e-07
78	ALP	Total body bone mineral density	56284	rs2862300	-1.0885	0.220501	7.95397e-07
79	ALP	Total body bone mineral density	56284	rs28929474	-1.02996	0.220161	2.89408e-06
80	ALP	Total body bone mineral density	56284	rs2919872	-1.09238	0.220824	7.54306e-07
81	ALP	Total body bone mineral density	56284	rs2977986	-1.10209	0.220913	6.07627e-07
82	ALP	Total body bone mineral density	56284	rs34467936	-1.0939	0.22045	6.97241e-07
83	ALP	Total body bone mineral density	56284	rs34517439	-1.10448	0.220663	5.57802e-07
84	ALP	Total body bone mineral density	56284	rs35135885	-1.10913	0.22043	4.86271e-07
85	ALP	Total body bone mineral density	56284	rs3813829	-1.1132	0.220184	4.2866e-07
86	ALP	Total body bone mineral density	56284	rs3822856	-1.10119	0.220902	6.19751e-07
87	ALP	Total body bone mineral density	56284	rs3918253	-1.09498	0.220896	7.16003e-07
88	ALP	Total body bone mineral density	56284	rs399970	-1.10845	0.220531	5.00147e-07
89	ALP	Total body bone mineral density	56284	rs4092465	-1.087	0.220285	8.03471e-07
90	ALP	Total body bone mineral density	56284	rs41280463	-1.08276	0.219563	8.16402e-07
91	ALP	Total body bone mineral density	56284	rs429358	-1.08812	0.220711	8.22015e-07
92	ALP	Total body bone mineral density	56284	rs4414647	-1.08101	0.219076	8.03905e-07
93	ALP	Total body bone mineral density	56284	rs4468717	-1.10552	0.220314	5.22346e-07
94	ALP	Total body bone mineral density	56284	rs453639	-1.09078	0.220158	7.2504e-07
95	ALP	Total body bone mineral density	56284	rs4646248	-1.11235	0.219599	4.07652e-07
96	ALP	Total body bone mineral density	56284	rs4671103	-1.10597	0.220422	5.23394e-07
97	ALP	Total body bone mineral density	56284	rs469721	-1.09929	0.220648	6.29034e-07
98	ALP	Total body bone mineral density	56284	rs4712253	-1.11137	0.220463	4.62983e-07
99	ALP	Total body bone mineral density	56284	rs4728142	-1.08657	0.219808	7.68229e-07
100	ALP	Total body bone mineral density	56284	rs4764086	-1.11997	0.218946	3.1327e-07
101	ALP	Total body bone mineral density	56284	rs4767896	-1.08679	0.219344	7.24422e-07
102	ALP	Total body bone mineral density	56284	rs476934	-1.11438	0.221551	4.90705e-07
103	ALP	Total body bone mineral density	56284	rs4782366	-1.08787	0.218149	6.13903e-07
104	ALP	Total body bone mineral density	56284	rs4822983	-1.11186	0.220521	4.60776e-07
105	ALP	Total body bone mineral density	56284	rs4835265	-1.09703	0.220754	6.71405e-07
106	ALP	Total body bone mineral density	56284	rs4916009	-1.10544	0.22059	5.40625e-07
107	ALP	Total body bone mineral density	56284	rs4985376	-1.09222	0.220183	7.03071e-07
108	ALP	Total body bone mineral density	56284	rs550510	-1.08399	0.219658	8.0184e-07
109	ALP	Total body bone mineral density	56284	rs55714927	-1.08077	0.229012	2.36701e-06
110	ALP	Total body bone mineral density	56284	rs56276813	-1.11887	0.219489	3.44011e-07
111	ALP	Total body bone mineral density	56284	rs56317403	-1.11065	0.220044	4.4786e-07
112	ALP	Total body bone mineral density	56284	rs56332871	-1.11037	0.220411	4.71115e-07
113	ALP	Total body bone mineral density	56284	rs5751777	-1.0995	0.2209	6.44555e-07
114	ALP	Total body bone mineral density	56284	rs5757184	-1.09312	0.220197	6.8948e-07
115	ALP	Total body bone mineral density	56284	rs5771222	-1.0906	0.219948	7.10593e-07
116	ALP	Total body bone mineral density	56284	rs6029273	-1.08572	0.220207	8.20311e-07
117	ALP	Total body bone mineral density	56284	rs603424	-1.08895	0.220978	8.31323e-07
118	ALP	Total body bone mineral density	56284	rs6060269	-1.09769	0.220305	6.27445e-07
119	ALP	Total body bone mineral density	56284	rs6119324	-1.10428	0.220869	5.74207e-07
120	ALP	Total body bone mineral density	56284	rs62109001	-1.09822	0.220524	6.35713e-07
121	ALP	Total body bone mineral density	56284	rs62130312	-1.11024	0.220434	4.7379e-07
122	ALP	Total body bone mineral density	56284	rs62280667	-1.08412	0.220117	8.4286e-07
123	ALP	Total body bone mineral density	56284	rs62463430	-1.1048	0.220063	5.15714e-07
124	ALP	Total body bone mineral density	56284	rs62501971	-1.11404	0.2201	4.15987e-07
125	ALP	Total body bone mineral density	56284	rs6421984	-1.06807	0.221747	1.4602e-06
126	ALP	Total body bone mineral density	56284	rs6440133	-1.11909	0.218898	3.18153e-07
127	ALP	Total body bone mineral density	56284	rs6503238	-1.09222	0.220925	7.65947e-07
128	ALP	Total body bone mineral density	56284	rs6542680	-1.08147	0.219676	8.52161e-07
129	ALP	Total body bone mineral density	56284	rs6602909	-1.1047	0.220515	5.45397e-07
130	ALP	Total body bone mineral density	56284	rs666727	-1.09467	0.221455	7.69099e-07
131	ALP	Total body bone mineral density	56284	rs6680628	-1.12824	0.235027	1.58312e-06
132	ALP	Total body bone mineral density	56284	rs6693447	-1.12576	0.219056	2.7601e-07
133	ALP	Total body bone mineral density	56284	rs6706968	-1.10094	0.220837	6.18611e-07
134	ALP	Total body bone mineral density	56284	rs6749773	-1.09524	0.220613	6.88635e-07
135	ALP	Total body bone mineral density	56284	rs6822283	-1.10414	0.220592	5.57565e-07
136	ALP	Total body bone mineral density	56284	rs687339	-1.14039	0.21899	1.91401e-07
137	ALP	Total body bone mineral density	56284	rs6898290	-1.10004	0.22085	6.3275e-07
138	ALP	Total body bone mineral density	56284	rs6919004	-1.07471	0.218247	8.46709e-07
139	ALP	Total body bone mineral density	56284	rs7101940	-1.11906	0.21879	3.14134e-07
140	ALP	Total body bone mineral density	56284	rs71405688	-1.08108	0.218654	7.644e-07
141	ALP	Total body bone mineral density	56284	rs72766551	-1.11678	0.219307	3.5376e-07
142	ALP	Total body bone mineral density	56284	rs72801474	-1.07831	0.218598	8.10392e-07
143	ALP	Total body bone mineral density	56284	rs7287617	-1.11468	0.220762	4.43553e-07
144	ALP	Total body bone mineral density	56284	rs73536729	-1.10052	0.220764	6.19493e-07
145	ALP	Total body bone mineral density	56284	rs73566945	-1.08648	0.2206	8.43073e-07
146	ALP	Total body bone mineral density	56284	rs7450517	-1.1024	0.220799	5.95135e-07
147	ALP	Total body bone mineral density	56284	rs75403547	-1.10306	0.220565	5.70103e-07
148	ALP	Total body bone mineral density	56284	rs75460349	-1.11843	0.219709	3.57095e-07
149	ALP	Total body bone mineral density	56284	rs75916629	-1.09338	0.220419	7.03153e-07
150	ALP	Total body bone mineral density	56284	rs75999022	-1.09966	0.221028	6.51756e-07
151	ALP	Total body bone mineral density	56284	rs7641195	-1.07877	0.219591	8.98604e-07
152	ALP	Total body bone mineral density	56284	rs7646106	-1.11227	0.219837	4.20293e-07
153	ALP	Total body bone mineral density	56284	rs76669111	-1.112	0.220644	4.66059e-07
154	ALP	Total body bone mineral density	56284	rs76708468	-1.1048	0.220442	5.39348e-07
155	ALP	Total body bone mineral density	56284	rs77243579	-1.10101	0.220527	5.95607e-07
156	ALP	Total body bone mineral density	56284	rs77542162	-1.09356	0.220462	7.03826e-07
157	ALP	Total body bone mineral density	56284	rs77617068	-1.09561	0.220599	6.81713e-07
158	ALP	Total body bone mineral density	56284	rs77653204	-1.10124	0.220663	6.01928e-07
159	ALP	Total body bone mineral density	56284	rs78173576	-1.07538	0.220329	1.05665e-06
160	ALP	Total body bone mineral density	56284	rs78444298	-1.0914	0.22074	7.64215e-07
161	ALP	Total body bone mineral density	56284	rs7901425	-1.09412	0.220431	6.92233e-07
162	ALP	Total body bone mineral density	56284	rs7949566	-1.0415	0.225077	3.7048e-06
163	ALP	Total body bone mineral density	56284	rs7950422	-1.10877	0.220105	4.71743e-07
164	ALP	Total body bone mineral density	56284	rs7966590	-1.11921	0.223132	5.27806e-07
165	ALP	Total body bone mineral density	56284	rs79864192	-1.10261	0.220668	5.83128e-07
166	ALP	Total body bone mineral density	56284	rs799157	-1.0768	0.218268	8.08242e-07
167	ALP	Total body bone mineral density	56284	rs7998010	-1.09948	0.220599	6.2269e-07
168	ALP	Total body bone mineral density	56284	rs80021729	-1.10955	0.220715	4.98088e-07
169	ALP	Total body bone mineral density	56284	rs8046061	-1.11423	0.220288	4.23578e-07
170	ALP	Total body bone mineral density	56284	rs829584	-1.10631	0.220669	5.34628e-07
171	ALP	Total body bone mineral density	56284	rs933574	-1.10936	0.220799	5.05221e-07
172	ALP	Total body bone mineral density	56284	rs9365682	-1.09635	0.220537	6.65219e-07
173	ALP	Total body bone mineral density	56284	rs9826148	-1.1019	0.220679	5.93824e-07
174	ALP	Total body bone mineral density	56284	rs9843214	-1.10105	0.220952	6.25452e-07
175	ALP	Total body bone mineral density	56284	rs9926191	-1.07507	0.219948	1.01944e-06
176	ALP	Total body bone mineral density	56284	rs9932007	-1.10778	0.220435	5.02354e-07
177	ALP	Total body bone mineral density	56284	All	-1.10059	0.219818	5.534e-07

## Sheet: Table S11
Table S11. Leave one out analysis for the causal association between blood ALP levels and forearm bone mineral density .
	exposure	outcome	samplesize	SNP	beta	se	pval
1	ALP	Forearm bone mineral density	10805	rs10201242	-1.23214	0.453352	0.00657109
2	ALP	Forearm bone mineral density	10805	rs1021956	-1.17822	0.453602	0.00939133
3	ALP	Forearm bone mineral density	10805	rs10232322	-1.21859	0.453301	0.00718253
4	ALP	Forearm bone mineral density	10805	rs10409243	-1.20404	0.453455	0.00792456
5	ALP	Forearm bone mineral density	10805	rs10434761	-1.23766	0.452574	0.00624336
6	ALP	Forearm bone mineral density	10805	rs1047891	-1.21082	0.452846	0.0074996
7	ALP	Forearm bone mineral density	10805	rs10716631	-1.22359	0.453555	0.00698046
8	ALP	Forearm bone mineral density	10805	rs10787429	-1.22451	0.455298	0.00715671
9	ALP	Forearm bone mineral density	10805	rs10843403	-1.19357	0.450592	0.00807567
10	ALP	Forearm bone mineral density	10805	rs10963680	-1.23773	0.452433	0.00622447
11	ALP	Forearm bone mineral density	10805	rs11007165	-1.2073	0.452902	0.00768281
12	ALP	Forearm bone mineral density	10805	rs11042106	-1.19921	0.453192	0.0081414
13	ALP	Forearm bone mineral density	10805	rs11078312	-1.22909	0.453086	0.00667343
14	ALP	Forearm bone mineral density	10805	rs11078597	-1.2298	0.454812	0.00685145
15	ALP	Forearm bone mineral density	10805	rs11119783	-1.19953	0.452902	0.00808411
16	ALP	Forearm bone mineral density	10805	rs11152071	-1.2119	0.454314	0.00764075
17	ALP	Forearm bone mineral density	10805	rs111878400	-1.17451	0.448113	0.00876705
18	ALP	Forearm bone mineral density	10805	rs11216938	-1.2543	0.454007	0.00573201
19	ALP	Forearm bone mineral density	10805	rs112905931	-1.20255	0.451928	0.00779227
20	ALP	Forearm bone mineral density	10805	rs113670117	-1.23308	0.452632	0.00644493
21	ALP	Forearm bone mineral density	10805	rs11540050	-1.22024	0.453385	0.00711543
22	ALP	Forearm bone mineral density	10805	rs11624069	-1.22987	0.453982	0.00674731
23	ALP	Forearm bone mineral density	10805	rs11663201	-1.21896	0.453501	0.00719071
24	ALP	Forearm bone mineral density	10805	rs117824460	-1.14977	0.454565	0.0114265
25	ALP	Forearm bone mineral density	10805	rs11928797	-1.26658	0.448156	0.00471037
26	ALP	Forearm bone mineral density	10805	rs11931182	-1.21874	0.453271	0.00717172
27	ALP	Forearm bone mineral density	10805	rs12133576	-1.20652	0.45306	0.00774381
28	ALP	Forearm bone mineral density	10805	rs12208357	-1.23979	0.452367	0.00613139
29	ALP	Forearm bone mineral density	10805	rs1223791	-1.22106	0.454234	0.00718429
30	ALP	Forearm bone mineral density	10805	rs1260326	-1.08711	0.454623	0.0167917
31	ALP	Forearm bone mineral density	10805	rs12705093	-1.22844	0.453276	0.00672541
32	ALP	Forearm bone mineral density	10805	rs12730935	-1.2295	0.455122	0.00690318
33	ALP	Forearm bone mineral density	10805	rs1286147	-1.2424	0.451392	0.00591626
34	ALP	Forearm bone mineral density	10805	rs12895249	-1.22416	0.453265	0.00691818
35	ALP	Forearm bone mineral density	10805	rs13006699	-1.23055	0.452961	0.00659406
36	ALP	Forearm bone mineral density	10805	rs13013390	-1.23616	0.453236	0.00638316
37	ALP	Forearm bone mineral density	10805	rs13053490	-1.17803	0.450998	0.00899994
38	ALP	Forearm bone mineral density	10805	rs13065991	-1.24682	0.451076	0.0057081
39	ALP	Forearm bone mineral density	10805	rs1317617	-1.23108	0.453001	0.00657536
40	ALP	Forearm bone mineral density	10805	rs1318175	-1.2721	0.45006	0.00470583
41	ALP	Forearm bone mineral density	10805	rs13291798	-1.39276	0.46111	0.00252401
42	ALP	Forearm bone mineral density	10805	rs1410684	-1.23387	0.455562	0.0067599
43	ALP	Forearm bone mineral density	10805	rs1428967	-1.25283	0.453482	0.00573284
44	ALP	Forearm bone mineral density	10805	rs147667955	-1.17795	0.453327	0.00936426
45	ALP	Forearm bone mineral density	10805	rs1499279	-1.25305	0.451652	0.00553087
46	ALP	Forearm bone mineral density	10805	rs150844304	-1.20803	0.454025	0.00779781
47	ALP	Forearm bone mineral density	10805	rs1574115	-1.23773	0.452291	0.00620839
48	ALP	Forearm bone mineral density	10805	rs1672991	-1.24836	0.450419	0.00557917
49	ALP	Forearm bone mineral density	10805	rs1724298	-1.20947	0.45312	0.00760337
50	ALP	Forearm bone mineral density	10805	rs17429745	-1.16006	0.446461	0.00936734
51	ALP	Forearm bone mineral density	10805	rs17604185	-1.22106	0.453371	0.00707516
52	ALP	Forearm bone mineral density	10805	rs17687445	-1.27242	0.449102	0.00460761
53	ALP	Forearm bone mineral density	10805	rs17721822	-1.19064	0.450642	0.0082396
54	ALP	Forearm bone mineral density	10805	rs180029	-1.22237	0.453713	0.007057
55	ALP	Forearm bone mineral density	10805	rs1883783	-1.22305	0.453229	0.00696452
56	ALP	Forearm bone mineral density	10805	rs1890896	-1.20135	0.452744	0.00796649
57	ALP	Forearm bone mineral density	10805	rs1966384	-1.25674	0.449256	0.00515204
58	ALP	Forearm bone mineral density	10805	rs2021309	-1.25804	0.449663	0.00514628
59	ALP	Forearm bone mineral density	10805	rs2041081	-1.23329	0.453897	0.00658524
60	ALP	Forearm bone mineral density	10805	rs2041894	-1.20291	0.453491	0.0079887
61	ALP	Forearm bone mineral density	10805	rs2043085	-1.18871	0.455752	0.00910114
62	ALP	Forearm bone mineral density	10805	rs2075710	-1.22687	0.453167	0.00678272
63	ALP	Forearm bone mineral density	10805	rs2191030	-1.2165	0.453389	0.00729388
64	ALP	Forearm bone mineral density	10805	rs2239222	-1.24942	0.45343	0.00586065
65	ALP	Forearm bone mineral density	10805	rs2241878	-1.23357	0.452086	0.00636009
66	ALP	Forearm bone mineral density	10805	rs2272662	-1.22415	0.455384	0.0071843
67	ALP	Forearm bone mineral density	10805	rs2278222	-1.2158	0.453293	0.00731487
68	ALP	Forearm bone mineral density	10805	rs2290846	-1.2048	0.453682	0.00791687
69	ALP	Forearm bone mineral density	10805	rs2298058	-1.21649	0.457129	0.00778761
70	ALP	Forearm bone mineral density	10805	rs2299142	-1.18942	0.448959	0.00806614
71	ALP	Forearm bone mineral density	10805	rs2338222	-1.23933	0.452483	0.00616336
72	ALP	Forearm bone mineral density	10805	rs2409091	-1.23975	0.454591	0.00638797
73	ALP	Forearm bone mineral density	10805	rs2414098	-1.24501	0.449928	0.00565506
74	ALP	Forearm bone mineral density	10805	rs2436854	-1.23073	0.453078	0.00660022
75	ALP	Forearm bone mineral density	10805	rs2460383	-1.21162	0.454535	0.00768468
76	ALP	Forearm bone mineral density	10805	rs2460448	-1.22846	0.453081	0.00670111
77	ALP	Forearm bone mineral density	10805	rs2465956	-1.24261	0.451995	0.00597461
78	ALP	Forearm bone mineral density	10805	rs2535627	-1.21447	0.453238	0.00737243
79	ALP	Forearm bone mineral density	10805	rs2547239	-1.23263	0.45335	0.00654907
80	ALP	Forearm bone mineral density	10805	rs2642438	-1.24747	0.453932	0.00599341
81	ALP	Forearm bone mineral density	10805	rs273960	-1.25478	0.449862	0.00528289
82	ALP	Forearm bone mineral density	10805	rs2834963	-1.20819	0.453075	0.00766113
83	ALP	Forearm bone mineral density	10805	rs28570619	-1.28509	0.45141	0.00441574
84	ALP	Forearm bone mineral density	10805	rs2862300	-1.18989	0.452225	0.00850835
85	ALP	Forearm bone mineral density	10805	rs2919872	-1.18679	0.452391	0.00870635
86	ALP	Forearm bone mineral density	10805	rs2977986	-1.20147	0.453148	0.00801651
87	ALP	Forearm bone mineral density	10805	rs34467936	-1.26072	0.44772	0.00486466
88	ALP	Forearm bone mineral density	10805	rs34517439	-1.22739	0.453382	0.00678541
89	ALP	Forearm bone mineral density	10805	rs35013847	-1.23108	0.453241	0.006604
90	ALP	Forearm bone mineral density	10805	rs35135885	-1.23341	0.452901	0.00646231
91	ALP	Forearm bone mineral density	10805	rs3813829	-1.25094	0.451524	0.00559714
92	ALP	Forearm bone mineral density	10805	rs3822856	-1.25884	0.451074	0.00525856
93	ALP	Forearm bone mineral density	10805	rs3918253	-1.17552	0.451024	0.00915183
94	ALP	Forearm bone mineral density	10805	rs3974481	-1.19933	0.452618	0.00805506
95	ALP	Forearm bone mineral density	10805	rs399970	-1.25419	0.450687	0.00538861
96	ALP	Forearm bone mineral density	10805	rs4092465	-1.22522	0.453694	0.00692249
97	ALP	Forearm bone mineral density	10805	rs41280463	-1.20874	0.453382	0.00767465
98	ALP	Forearm bone mineral density	10805	rs429358	-1.22522	0.453972	0.00695715
99	ALP	Forearm bone mineral density	10805	rs4414647	-1.17755	0.4491	0.0087407
100	ALP	Forearm bone mineral density	10805	rs453639	-1.23477	0.452731	0.00638383
101	ALP	Forearm bone mineral density	10805	rs4646248	-1.23994	0.451445	0.00602142
102	ALP	Forearm bone mineral density	10805	rs4671103	-1.21266	0.453134	0.00744694
103	ALP	Forearm bone mineral density	10805	rs469721	-1.17646	0.446336	0.00839335
104	ALP	Forearm bone mineral density	10805	rs4712253	-1.17396	0.44951	0.00901058
105	ALP	Forearm bone mineral density	10805	rs4728142	-1.22497	0.45334	0.0068905
106	ALP	Forearm bone mineral density	10805	rs4764086	-1.23976	0.452294	0.00612415
107	ALP	Forearm bone mineral density	10805	rs4767896	-1.21315	0.453376	0.00745466
108	ALP	Forearm bone mineral density	10805	rs476934	-1.18334	0.454363	0.00920348
109	ALP	Forearm bone mineral density	10805	rs4782366	-1.23273	0.452916	0.00649341
110	ALP	Forearm bone mineral density	10805	rs4822983	-1.16563	0.449062	0.00943965
111	ALP	Forearm bone mineral density	10805	rs4835265	-1.20104	0.452801	0.0079905
112	ALP	Forearm bone mineral density	10805	rs4916009	-1.22911	0.453097	0.00667413
113	ALP	Forearm bone mineral density	10805	rs4985376	-1.19654	0.451424	0.00803527
114	ALP	Forearm bone mineral density	10805	rs550510	-1.23782	0.452748	0.00625664
115	ALP	Forearm bone mineral density	10805	rs55714927	-1.17952	0.470231	0.0121282
116	ALP	Forearm bone mineral density	10805	rs56276813	-1.18561	0.451101	0.00858237
117	ALP	Forearm bone mineral density	10805	rs56317403	-1.19937	0.451905	0.00795351
118	ALP	Forearm bone mineral density	10805	rs56332871	-1.24314	0.452306	0.0059878
119	ALP	Forearm bone mineral density	10805	rs5751777	-1.22845	0.453545	0.00675784
120	ALP	Forearm bone mineral density	10805	rs5757184	-1.19487	0.450591	0.00800696
121	ALP	Forearm bone mineral density	10805	rs5771222	-1.20455	0.452513	0.00776977
122	ALP	Forearm bone mineral density	10805	rs6029273	-1.18451	0.451565	0.00871292
123	ALP	Forearm bone mineral density	10805	rs603424	-1.21497	0.454216	0.00747561
124	ALP	Forearm bone mineral density	10805	rs6060269	-1.20644	0.452899	0.00772604
125	ALP	Forearm bone mineral density	10805	rs6119324	-1.21873	0.453715	0.00722872
126	ALP	Forearm bone mineral density	10805	rs62065453	-1.22628	0.4527	0.00675227
127	ALP	Forearm bone mineral density	10805	rs62109001	-1.21715	0.453239	0.00724347
128	ALP	Forearm bone mineral density	10805	rs62130312	-1.2366	0.45303	0.00634066
129	ALP	Forearm bone mineral density	10805	rs62280667	-1.19024	0.452333	0.00850479
130	ALP	Forearm bone mineral density	10805	rs62463430	-1.21941	0.453316	0.00714568
131	ALP	Forearm bone mineral density	10805	rs62501971	-1.22259	0.453581	0.00702984
132	ALP	Forearm bone mineral density	10805	rs6421984	-1.17389	0.458125	0.0103957
133	ALP	Forearm bone mineral density	10805	rs6440133	-1.23435	0.452513	0.00637633
134	ALP	Forearm bone mineral density	10805	rs6460898	-1.20448	0.452839	0.00781798
135	ALP	Forearm bone mineral density	10805	rs6503238	-1.21684	0.453937	0.00734815
136	ALP	Forearm bone mineral density	10805	rs6542680	-1.19327	0.452768	0.00840134
137	ALP	Forearm bone mineral density	10805	rs6602909	-1.21174	0.453219	0.00750355
138	ALP	Forearm bone mineral density	10805	rs666727	-1.24216	0.454167	0.00623751
139	ALP	Forearm bone mineral density	10805	rs6680628	-1.29688	0.48363	0.00732806
140	ALP	Forearm bone mineral density	10805	rs6693447	-1.22476	0.45377	0.00695343
141	ALP	Forearm bone mineral density	10805	rs6706968	-1.1793	0.450565	0.00886089
142	ALP	Forearm bone mineral density	10805	rs6749773	-1.23611	0.45262	0.0063141
143	ALP	Forearm bone mineral density	10805	rs6822283	-1.18763	0.449624	0.00825694
144	ALP	Forearm bone mineral density	10805	rs687339	-1.2077	0.45438	0.00786284
145	ALP	Forearm bone mineral density	10805	rs6898290	-1.2069	0.45334	0.00776246
146	ALP	Forearm bone mineral density	10805	rs6919004	-1.19351	0.452206	0.00830779
147	ALP	Forearm bone mineral density	10805	rs7101940	-1.22828	0.453107	0.0067122
148	ALP	Forearm bone mineral density	10805	rs710913	-1.22267	0.453765	0.00704932
149	ALP	Forearm bone mineral density	10805	rs71405688	-1.23615	0.452497	0.00629823
150	ALP	Forearm bone mineral density	10805	rs72766551	-1.25273	0.450563	0.00542973
151	ALP	Forearm bone mineral density	10805	rs72801474	-1.20757	0.453261	0.0077176
152	ALP	Forearm bone mineral density	10805	rs7287617	-1.22458	0.454151	0.00700885
153	ALP	Forearm bone mineral density	10805	rs73224503	-1.19619	0.451315	0.00803841
154	ALP	Forearm bone mineral density	10805	rs73536729	-1.23582	0.452492	0.00631148
155	ALP	Forearm bone mineral density	10805	rs7450517	-1.22368	0.453498	0.00696917
156	ALP	Forearm bone mineral density	10805	rs75403547	-1.25711	0.446772	0.00489672
157	ALP	Forearm bone mineral density	10805	rs75460349	-1.20716	0.453537	0.00777557
158	ALP	Forearm bone mineral density	10805	rs75663481	-1.1774	0.450253	0.00892336
159	ALP	Forearm bone mineral density	10805	rs75916629	-1.23488	0.453219	0.00643639
160	ALP	Forearm bone mineral density	10805	rs75999022	-1.23805	0.453487	0.00633205
161	ALP	Forearm bone mineral density	10805	rs7641195	-1.18876	0.452365	0.00859172
162	ALP	Forearm bone mineral density	10805	rs7646106	-1.21725	0.453398	0.00725887
163	ALP	Forearm bone mineral density	10805	rs76669111	-1.24737	0.452698	0.00586193
164	ALP	Forearm bone mineral density	10805	rs76708468	-1.23546	0.452523	0.0063304
165	ALP	Forearm bone mineral density	10805	rs77243579	-1.2196	0.453257	0.00712911
166	ALP	Forearm bone mineral density	10805	rs77617068	-1.22546	0.453335	0.00686729
167	ALP	Forearm bone mineral density	10805	rs77653204	-1.20841	0.452979	0.00763751
168	ALP	Forearm bone mineral density	10805	rs78444298	-1.2066	0.453638	0.0078182
169	ALP	Forearm bone mineral density	10805	rs7901425	-1.23838	0.452079	0.00615691
170	ALP	Forearm bone mineral density	10805	rs7949566	-1.15225	0.461784	0.0125881
171	ALP	Forearm bone mineral density	10805	rs7950422	-1.22038	0.453357	0.00710514
172	ALP	Forearm bone mineral density	10805	rs7966590	-1.25716	0.459217	0.00618838
173	ALP	Forearm bone mineral density	10805	rs79864192	-1.23208	0.452937	0.006524
174	ALP	Forearm bone mineral density	10805	rs799157	-1.18382	0.451538	0.00874805
175	ALP	Forearm bone mineral density	10805	rs7998010	-1.23985	0.451065	0.00598284
176	ALP	Forearm bone mineral density	10805	rs80021729	-1.23478	0.453458	0.00646864
177	ALP	Forearm bone mineral density	10805	rs8046061	-1.18495	0.451607	0.00869428
178	ALP	Forearm bone mineral density	10805	rs829584	-1.25933	0.449797	0.00511369
179	ALP	Forearm bone mineral density	10805	rs8736	-1.18777	0.458166	0.00952949
180	ALP	Forearm bone mineral density	10805	rs930900	-1.17242	0.452131	0.00951129
181	ALP	Forearm bone mineral density	10805	rs933574	-1.24004	0.453246	0.00622091
182	ALP	Forearm bone mineral density	10805	rs9365682	-1.19027	0.450323	0.00821424
183	ALP	Forearm bone mineral density	10805	rs9826148	-1.24078	0.451845	0.00603224
184	ALP	Forearm bone mineral density	10805	rs9843214	-1.20232	0.453295	0.00799207
185	ALP	Forearm bone mineral density	10805	rs9926191	-1.20133	0.454164	0.00816537
186	ALP	Forearm bone mineral density	10805	rs9932007	-1.18481	0.449804	0.00843702
187	ALP	Forearm bone mineral density	10805	All	-1.21902	0.451729	0.00696376

## Sheet: Table S12
Table S12. Leave one out analysis for the causal association between blood ALP levels and lumbar spine bone mineral density .
	exposure	outcome	samplesize	SNP	beta	se	pval
1	ALP	Lumbar spine bone mineral density	44731	rs10037512	-1.03319	0.32565	0.00151031
2	ALP	Lumbar spine bone mineral density	44731	rs10201242	-1.0472	0.325485	0.00129377
3	ALP	Lumbar spine bone mineral density	44731	rs1021956	-1.04684	0.326625	0.0013506
4	ALP	Lumbar spine bone mineral density	44731	rs10232322	-1.05933	0.323665	0.00106447
5	ALP	Lumbar spine bone mineral density	44731	rs10434761	-1.0439	0.325422	0.00133738
6	ALP	Lumbar spine bone mineral density	44731	rs1047891	-1.06716	0.322714	0.000943593
7	ALP	Lumbar spine bone mineral density	44731	rs10716631	-1.05013	0.325383	0.00124936
8	ALP	Lumbar spine bone mineral density	44731	rs10787429	-1.03823	0.326989	0.00149782
9	ALP	Lumbar spine bone mineral density	44731	rs10843403	-1.05138	0.324753	0.00120597
10	ALP	Lumbar spine bone mineral density	44731	rs10963680	-1.02395	0.324107	0.00158152
11	ALP	Lumbar spine bone mineral density	44731	rs11007165	-1.05028	0.325005	0.00123105
12	ALP	Lumbar spine bone mineral density	44731	rs11078312	-1.03904	0.325328	0.00140404
13	ALP	Lumbar spine bone mineral density	44731	rs11078597	-1.09783	0.323706	0.000695266
14	ALP	Lumbar spine bone mineral density	44731	rs11119783	-1.02315	0.324777	0.00163102
15	ALP	Lumbar spine bone mineral density	44731	rs11152071	-1.03493	0.326179	0.00150929
16	ALP	Lumbar spine bone mineral density	44731	rs111878400	-1.03727	0.325339	0.0014312
17	ALP	Lumbar spine bone mineral density	44731	rs11216938	-1.11101	0.322315	0.000566911
18	ALP	Lumbar spine bone mineral density	44731	rs112905931	-1.03056	0.324344	0.00148612
19	ALP	Lumbar spine bone mineral density	44731	rs113670117	-1.05442	0.324515	0.00115716
20	ALP	Lumbar spine bone mineral density	44731	rs11624069	-1.03536	0.325848	0.00148578
21	ALP	Lumbar spine bone mineral density	44731	rs11663201	-1.00739	0.32151	0.00172843
22	ALP	Lumbar spine bone mineral density	44731	rs117824460	-1.03075	0.327566	0.00165123
23	ALP	Lumbar spine bone mineral density	44731	rs11928797	-1.05528	0.324781	0.00115726
24	ALP	Lumbar spine bone mineral density	44731	rs11931182	-1.02342	0.323585	0.00156283
25	ALP	Lumbar spine bone mineral density	44731	rs12133576	-1.03267	0.325189	0.00149519
26	ALP	Lumbar spine bone mineral density	44731	rs1223791	-1.05089	0.32589	0.00126112
27	ALP	Lumbar spine bone mineral density	44731	rs1260326	-0.957089	0.32782	0.00350529
28	ALP	Lumbar spine bone mineral density	44731	rs12705093	-1.045	0.325438	0.00132244
29	ALP	Lumbar spine bone mineral density	44731	rs12730935	-1.05083	0.326849	0.00130431
30	ALP	Lumbar spine bone mineral density	44731	rs12895249	-1.04138	0.325318	0.00136891
31	ALP	Lumbar spine bone mineral density	44731	rs13006699	-1.03837	0.325315	0.00141348
32	ALP	Lumbar spine bone mineral density	44731	rs13013390	-1.03523	0.32559	0.00147509
33	ALP	Lumbar spine bone mineral density	44731	rs13053490	-1.00913	0.322881	0.00177573
34	ALP	Lumbar spine bone mineral density	44731	rs13065991	-1.04409	0.325363	0.00133195
35	ALP	Lumbar spine bone mineral density	44731	rs1317617	-1.04486	0.32534	0.00131993
36	ALP	Lumbar spine bone mineral density	44731	rs1318175	-1.056	0.325502	0.0011777
37	ALP	Lumbar spine bone mineral density	44731	rs13291798	-1.17206	0.331826	0.000412185
38	ALP	Lumbar spine bone mineral density	44731	rs1410684	-1.09387	0.325524	0.000778516
39	ALP	Lumbar spine bone mineral density	44731	rs147667955	-1.0293	0.326245	0.00160503
40	ALP	Lumbar spine bone mineral density	44731	rs1499279	-1.0411	0.325639	0.00138822
41	ALP	Lumbar spine bone mineral density	44731	rs150844304	-1.03894	0.326035	0.00143957
42	ALP	Lumbar spine bone mineral density	44731	rs1574115	-1.01886	0.323416	0.00163099
43	ALP	Lumbar spine bone mineral density	44731	rs1672991	-1.05367	0.324675	0.00117325
44	ALP	Lumbar spine bone mineral density	44731	rs1724298	-1.02257	0.3239	0.00159369
45	ALP	Lumbar spine bone mineral density	44731	rs17429745	-1.05622	0.325026	0.0011555
46	ALP	Lumbar spine bone mineral density	44731	rs17604185	-1.04936	0.325064	0.0012459
47	ALP	Lumbar spine bone mineral density	44731	rs17687445	-1.03864	0.325656	0.00142578
48	ALP	Lumbar spine bone mineral density	44731	rs17721822	-1.0445	0.325295	0.00132303
49	ALP	Lumbar spine bone mineral density	44731	rs180029	-1.02387	0.324865	0.0016233
50	ALP	Lumbar spine bone mineral density	44731	rs1883783	-1.05014	0.324905	0.00122862
51	ALP	Lumbar spine bone mineral density	44731	rs1890896	-1.04725	0.32537	0.00128798
52	ALP	Lumbar spine bone mineral density	44731	rs1966384	-1.04524	0.325348	0.0013151
53	ALP	Lumbar spine bone mineral density	44731	rs2021309	-1.05875	0.324475	0.00110248
54	ALP	Lumbar spine bone mineral density	44731	rs2041081	-1.0203	0.325378	0.00171429
55	ALP	Lumbar spine bone mineral density	44731	rs2075710	-1.04931	0.325079	0.0012472
56	ALP	Lumbar spine bone mineral density	44731	rs2107717	-1.05414	0.324929	0.00117772
57	ALP	Lumbar spine bone mineral density	44731	rs2191030	-1.02596	0.32451	0.00156922
58	ALP	Lumbar spine bone mineral density	44731	rs2239222	-1.081	0.324147	0.000853292
59	ALP	Lumbar spine bone mineral density	44731	rs2241878	-1.03296	0.324861	0.00147425
60	ALP	Lumbar spine bone mineral density	44731	rs2278222	-1.02232	0.3235	0.00157665
61	ALP	Lumbar spine bone mineral density	44731	rs2290846	-1.03903	0.325908	0.00143201
62	ALP	Lumbar spine bone mineral density	44731	rs2298058	-1.0438	0.328664	0.00149379
63	ALP	Lumbar spine bone mineral density	44731	rs2299142	-1.0225	0.323288	0.0015625
64	ALP	Lumbar spine bone mineral density	44731	rs2338222	-1.03233	0.32521	0.00150166
65	ALP	Lumbar spine bone mineral density	44731	rs2409091	-1.07684	0.326002	0.000955964
66	ALP	Lumbar spine bone mineral density	44731	rs2414098	-1.01156	0.320925	0.00162149
67	ALP	Lumbar spine bone mineral density	44731	rs2436854	-1.07524	0.321503	0.000824582
68	ALP	Lumbar spine bone mineral density	44731	rs2460383	-1.0745	0.325173	0.000951815
69	ALP	Lumbar spine bone mineral density	44731	rs2460448	-1.04489	0.325299	0.00131768
70	ALP	Lumbar spine bone mineral density	44731	rs2465956	-1.07571	0.321454	0.000818736
71	ALP	Lumbar spine bone mineral density	44731	rs252761	-1.05752	0.324116	0.00110319
72	ALP	Lumbar spine bone mineral density	44731	rs2535627	-1.02422	0.323949	0.00156872
73	ALP	Lumbar spine bone mineral density	44731	rs2547239	-1.034	0.325516	0.00149061
74	ALP	Lumbar spine bone mineral density	44731	rs2642438	-1.04954	0.326361	0.0013004
75	ALP	Lumbar spine bone mineral density	44731	rs273960	-1.01847	0.323498	0.00164224
76	ALP	Lumbar spine bone mineral density	44731	rs2834963	-1.00684	0.320941	0.00170593
77	ALP	Lumbar spine bone mineral density	44731	rs2862300	-1.02047	0.32467	0.00167175
78	ALP	Lumbar spine bone mineral density	44731	rs2919872	-1.0287	0.325503	0.00157579
79	ALP	Lumbar spine bone mineral density	44731	rs2977986	-1.0328	0.325441	0.00150599
80	ALP	Lumbar spine bone mineral density	44731	rs34467936	-1.06967	0.322204	0.000900657
81	ALP	Lumbar spine bone mineral density	44731	rs34517439	-1.03739	0.325402	0.00143247
82	ALP	Lumbar spine bone mineral density	44731	rs35013847	-1.06628	0.323799	0.000991104
83	ALP	Lumbar spine bone mineral density	44731	rs35135885	-1.048	0.325316	0.00127525
84	ALP	Lumbar spine bone mineral density	44731	rs3813829	-1.05189	0.32527	0.00122115
85	ALP	Lumbar spine bone mineral density	44731	rs3822856	-1.07755	0.322954	0.000848318
86	ALP	Lumbar spine bone mineral density	44731	rs3918253	-1.03675	0.325578	0.00145086
87	ALP	Lumbar spine bone mineral density	44731	rs3974481	-1.04012	0.325507	0.00139639
88	ALP	Lumbar spine bone mineral density	44731	rs399970	-1.031	0.325157	0.00152031
89	ALP	Lumbar spine bone mineral density	44731	rs4092465	-1.02086	0.324662	0.00166442
90	ALP	Lumbar spine bone mineral density	44731	rs41280463	-1.03557	0.325433	0.00146202
91	ALP	Lumbar spine bone mineral density	44731	rs4414647	-1.01739	0.323597	0.00166659
92	ALP	Lumbar spine bone mineral density	44731	rs453639	-1.02372	0.324127	0.00158645
93	ALP	Lumbar spine bone mineral density	44731	rs4646248	-1.01987	0.322731	0.00157703
94	ALP	Lumbar spine bone mineral density	44731	rs4671103	-1.04085	0.325271	0.00137445
95	ALP	Lumbar spine bone mineral density	44731	rs469721	-1.02989	0.324613	0.00151052
96	ALP	Lumbar spine bone mineral density	44731	rs4712253	-1.01653	0.324001	0.00170443
97	ALP	Lumbar spine bone mineral density	44731	rs4728142	-1.02585	0.32453	0.00157218
98	ALP	Lumbar spine bone mineral density	44731	rs4764086	-1.0626	0.323885	0.00103518
99	ALP	Lumbar spine bone mineral density	44731	rs4767896	-1.06358	0.323552	0.00101187
100	ALP	Lumbar spine bone mineral density	44731	rs476934	-1.0185	0.326426	0.00180766
101	ALP	Lumbar spine bone mineral density	44731	rs4782366	-1.02563	0.32432	0.00156472
102	ALP	Lumbar spine bone mineral density	44731	rs4822983	-1.0264	0.324973	0.00158624
103	ALP	Lumbar spine bone mineral density	44731	rs4835265	-1.02928	0.325085	0.00154445
104	ALP	Lumbar spine bone mineral density	44731	rs4916009	-1.02771	0.324654	0.00154778
105	ALP	Lumbar spine bone mineral density	44731	rs4985376	-1.0483	0.325084	0.00126101
106	ALP	Lumbar spine bone mineral density	44731	rs550510	-1.04444	0.325422	0.00132971
107	ALP	Lumbar spine bone mineral density	44731	rs56276813	-1.0563	0.324889	0.00114897
108	ALP	Lumbar spine bone mineral density	44731	rs56317403	-1.05843	0.323973	0.00108685
109	ALP	Lumbar spine bone mineral density	44731	rs56332871	-1.0655	0.323948	0.00100511
110	ALP	Lumbar spine bone mineral density	44731	rs5751777	-1.04193	0.325479	0.00136851
111	ALP	Lumbar spine bone mineral density	44731	rs5757184	-1.02031	0.322767	0.00157162
112	ALP	Lumbar spine bone mineral density	44731	rs5771222	-1.02042	0.323118	0.00158834
113	ALP	Lumbar spine bone mineral density	44731	rs6029273	-1.03461	0.325507	0.00148055
114	ALP	Lumbar spine bone mineral density	44731	rs6060269	-1.02285	0.323898	0.00158882
115	ALP	Lumbar spine bone mineral density	44731	rs6119324	-1.04547	0.325614	0.00132386
116	ALP	Lumbar spine bone mineral density	44731	rs62109001	-1.03937	0.325208	0.00139334
117	ALP	Lumbar spine bone mineral density	44731	rs62130312	-1.03081	0.325218	0.00152653
118	ALP	Lumbar spine bone mineral density	44731	rs62280667	-1.03736	0.325655	0.00144531
119	ALP	Lumbar spine bone mineral density	44731	rs62501971	-1.07942	0.321612	0.000789986
120	ALP	Lumbar spine bone mineral density	44731	rs6421984	-1.09812	0.327914	0.00081162
121	ALP	Lumbar spine bone mineral density	44731	rs6440133	-1.04765	0.325211	0.0012754
122	ALP	Lumbar spine bone mineral density	44731	rs6460898	-1.06872	0.322828	0.000931338
123	ALP	Lumbar spine bone mineral density	44731	rs6503238	-1.00028	0.322899	0.0019495
124	ALP	Lumbar spine bone mineral density	44731	rs6542680	-1.0305	0.325399	0.00154084
125	ALP	Lumbar spine bone mineral density	44731	rs6602909	-1.02363	0.323855	0.00157354
126	ALP	Lumbar spine bone mineral density	44731	rs666727	-1.04161	0.326433	0.00141836
127	ALP	Lumbar spine bone mineral density	44731	rs6680628	-1.00221	0.350813	0.00427906
128	ALP	Lumbar spine bone mineral density	44731	rs6693447	-1.01122	0.323787	0.00178957
129	ALP	Lumbar spine bone mineral density	44731	rs6706968	-1.00384	0.321816	0.00181283
130	ALP	Lumbar spine bone mineral density	44731	rs6749773	-1.0377	0.325367	0.00142604
131	ALP	Lumbar spine bone mineral density	44731	rs6822283	-1.05879	0.323905	0.00107989
132	ALP	Lumbar spine bone mineral density	44731	rs687339	-1.08174	0.32463	0.000861542
133	ALP	Lumbar spine bone mineral density	44731	rs6898290	-1.03094	0.325307	0.00152898
134	ALP	Lumbar spine bone mineral density	44731	rs6919004	-1.02629	0.324891	0.00158375
135	ALP	Lumbar spine bone mineral density	44731	rs710913	-1.08972	0.321008	0.000687101
136	ALP	Lumbar spine bone mineral density	44731	rs71405688	-1.01398	0.322521	0.00166692
137	ALP	Lumbar spine bone mineral density	44731	rs72766551	-1.0515	0.325044	0.00121661
138	ALP	Lumbar spine bone mineral density	44731	rs72801474	-1.02997	0.325119	0.00153509
139	ALP	Lumbar spine bone mineral density	44731	rs7287617	-1.03997	0.325798	0.00141258
140	ALP	Lumbar spine bone mineral density	44731	rs73536729	-1.05062	0.325058	0.00122888
141	ALP	Lumbar spine bone mineral density	44731	rs7450517	-1.01981	0.324152	0.00165468
142	ALP	Lumbar spine bone mineral density	44731	rs75403547	-1.04519	0.32517	0.00130769
143	ALP	Lumbar spine bone mineral density	44731	rs75460349	-1.03792	0.325561	0.00143216
144	ALP	Lumbar spine bone mineral density	44731	rs75663481	-1.01698	0.323958	0.00169388
145	ALP	Lumbar spine bone mineral density	44731	rs75916629	-1.07078	0.323453	0.000931372
146	ALP	Lumbar spine bone mineral density	44731	rs75999022	-1.05587	0.325523	0.00118022
147	ALP	Lumbar spine bone mineral density	44731	rs7641195	-1.03032	0.32546	0.00154695
148	ALP	Lumbar spine bone mineral density	44731	rs7646106	-1.03289	0.32493	0.00147878
149	ALP	Lumbar spine bone mineral density	44731	rs76669111	-1.04653	0.325734	0.00131434
150	ALP	Lumbar spine bone mineral density	44731	rs76708468	-1.06359	0.323117	0.000995995
151	ALP	Lumbar spine bone mineral density	44731	rs77243579	-1.03426	0.324855	0.00145375
152	ALP	Lumbar spine bone mineral density	44731	rs77617068	-1.04142	0.325397	0.00137201
153	ALP	Lumbar spine bone mineral density	44731	rs77653204	-1.03328	0.32503	0.00147773
154	ALP	Lumbar spine bone mineral density	44731	rs78444298	-1.0604	0.325132	0.00110851
155	ALP	Lumbar spine bone mineral density	44731	rs7901425	-1.03024	0.324795	0.00151406
156	ALP	Lumbar spine bone mineral density	44731	rs7949566	-0.961912	0.331918	0.00375507
157	ALP	Lumbar spine bone mineral density	44731	rs7950422	-1.04179	0.325323	0.00136323
158	ALP	Lumbar spine bone mineral density	44731	rs7966590	-1.09591	0.329608	0.000884557
159	ALP	Lumbar spine bone mineral density	44731	rs79864192	-1.05331	0.324813	0.0011835
160	ALP	Lumbar spine bone mineral density	44731	rs799157	-1.02951	0.325264	0.00154994
161	ALP	Lumbar spine bone mineral density	44731	rs7998010	-1.02478	0.323617	0.0015421
162	ALP	Lumbar spine bone mineral density	44731	rs80021729	-1.04033	0.325744	0.00140461
163	ALP	Lumbar spine bone mineral density	44731	rs8046061	-1.00728	0.323064	0.00182145
164	ALP	Lumbar spine bone mineral density	44731	rs829584	-1.06002	0.324498	0.00108833
165	ALP	Lumbar spine bone mineral density	44731	rs8736	-1.04958	0.329324	0.00143726
166	ALP	Lumbar spine bone mineral density	44731	rs933574	-1.05836	0.325267	0.00113872
167	ALP	Lumbar spine bone mineral density	44731	rs9365682	-1.0454	0.325236	0.00130767
168	ALP	Lumbar spine bone mineral density	44731	rs9826148	-1.0658	0.322889	0.000964039
169	ALP	Lumbar spine bone mineral density	44731	rs9843214	-1.02802	0.325326	0.00157789
170	ALP	Lumbar spine bone mineral density	44731	rs9926191	-1.0018	0.324184	0.00200015
171	ALP	Lumbar spine bone mineral density	44731	rs9932007	-1.05038	0.325063	0.00123218
172	ALP	Lumbar spine bone mineral density	44731	All	-1.04151	0.324026	0.0013078

## Sheet: Table S13
Table S13. Leave one out analysis for the causal association between blood ALT levels and knee osteoarthritis.
	exposure	outcome	samplesize	SNP	beta	se	pval
1	ALT	Knee osteoarthritis	403124	rs1030270	0.900972	0.296502	0.00237622
2	ALT	Knee osteoarthritis	403124	rs10409243	0.899614	0.296952	0.00244963
3	ALT	Knee osteoarthritis	403124	rs10787429	0.8832	0.298484	0.00308684
4	ALT	Knee osteoarthritis	403124	rs10887777	0.929304	0.294804	0.00162003
5	ALT	Knee osteoarthritis	403124	rs11534749	0.923231	0.295166	0.00176098
6	ALT	Knee osteoarthritis	403124	rs11543269	0.856736	0.295373	0.00372536
7	ALT	Knee osteoarthritis	403124	rs11601507	0.946279	0.295877	0.00138278
8	ALT	Knee osteoarthritis	403124	rs11605469	0.928356	0.29574	0.00169472
9	ALT	Knee osteoarthritis	403124	rs11621792	0.9172	0.296884	0.00200543
10	ALT	Knee osteoarthritis	403124	rs11657440	0.904037	0.297992	0.00241527
11	ALT	Knee osteoarthritis	403124	rs11666906	0.872374	0.295489	0.00315407
12	ALT	Knee osteoarthritis	403124	rs117643180	0.908172	0.296885	0.00222076
13	ALT	Knee osteoarthritis	403124	rs12500824	0.897214	0.297189	0.00253609
14	ALT	Knee osteoarthritis	403124	rs12824533	0.941274	0.293684	0.00135037
15	ALT	Knee osteoarthritis	403124	rs12894146	0.940008	0.29415	0.00139503
16	ALT	Knee osteoarthritis	403124	rs12904	0.891824	0.297641	0.00273266
17	ALT	Knee osteoarthritis	403124	rs13083375	0.921247	0.297215	0.00193783
18	ALT	Knee osteoarthritis	403124	rs132631	0.994653	0.294249	0.000724041
19	ALT	Knee osteoarthritis	403124	rs13389219	0.905847	0.297757	0.00234829
20	ALT	Knee osteoarthritis	403124	rs140584594	0.85726	0.29048	0.00316561
21	ALT	Knee osteoarthritis	403124	rs141117801	0.895551	0.297197	0.00258404
22	ALT	Knee osteoarthritis	403124	rs1412957	0.868576	0.290493	0.00278971
23	ALT	Knee osteoarthritis	403124	rs143001834	0.904485	0.296402	0.00227664
24	ALT	Knee osteoarthritis	403124	rs144830380	0.893668	0.29642	0.00257093
25	ALT	Knee osteoarthritis	403124	rs1497406	0.889342	0.299746	0.00300731
26	ALT	Knee osteoarthritis	403124	rs17710008	0.889724	0.295163	0.00257529
27	ALT	Knee osteoarthritis	403124	rs1801689	0.911604	0.298831	0.00228411
28	ALT	Knee osteoarthritis	403124	rs1815544	0.846701	0.289543	0.00345265
29	ALT	Knee osteoarthritis	403124	rs185979634	0.930674	0.296692	0.00170781
30	ALT	Knee osteoarthritis	403124	rs1862069	0.876315	0.295432	0.00301485
31	ALT	Knee osteoarthritis	403124	rs1882862	0.880606	0.29374	0.00271841
32	ALT	Knee osteoarthritis	403124	rs1890426	0.87382	0.294361	0.00299226
33	ALT	Knee osteoarthritis	403124	rs2114271	0.895137	0.295979	0.00249185
34	ALT	Knee osteoarthritis	403124	rs2127015	0.885585	0.296815	0.00284852
35	ALT	Knee osteoarthritis	403124	rs217184	0.918461	0.297411	0.00201384
36	ALT	Knee osteoarthritis	403124	rs2267372	0.937515	0.294606	0.00146128
37	ALT	Knee osteoarthritis	403124	rs2356864	0.936517	0.292793	0.00138115
38	ALT	Knee osteoarthritis	403124	rs236651	0.869082	0.289971	0.00272529
39	ALT	Knee osteoarthritis	403124	rs2511188	0.880469	0.29316	0.00267007
40	ALT	Knee osteoarthritis	403124	rs2618567	0.924237	0.295387	0.00175458
41	ALT	Knee osteoarthritis	403124	rs2642438	0.977134	0.296693	0.00098975
42	ALT	Knee osteoarthritis	403124	rs2710804	0.888859	0.295192	0.00260284
43	ALT	Knee osteoarthritis	403124	rs28416970	0.899607	0.2962	0.00238817
44	ALT	Knee osteoarthritis	403124	rs28431971	0.928873	0.295135	0.00164794
45	ALT	Knee osteoarthritis	403124	rs28650790	0.921257	0.296773	0.00190765
46	ALT	Knee osteoarthritis	403124	rs2904975	0.933115	0.294439	0.00152899
47	ALT	Knee osteoarthritis	403124	rs292585	0.909071	0.296413	0.00216289
48	ALT	Knee osteoarthritis	403124	rs2943654	0.898012	0.297974	0.00258064
49	ALT	Knee osteoarthritis	403124	rs2954021	0.965332	0.30292	0.00143877
50	ALT	Knee osteoarthritis	403124	rs2981595	0.939633	0.293322	0.00135807
51	ALT	Knee osteoarthritis	403124	rs3184504	0.936238	0.296452	0.00158777
52	ALT	Knee osteoarthritis	403124	rs339969	0.922274	0.29722	0.00191571
53	ALT	Knee osteoarthritis	403124	rs36079122	0.924495	0.297684	0.00189877
54	ALT	Knee osteoarthritis	403124	rs4074793	0.880372	0.293901	0.00274026
55	ALT	Knee osteoarthritis	403124	rs4077189	0.872953	0.292305	0.00282241
56	ALT	Knee osteoarthritis	403124	rs4084164	0.901573	0.296633	0.00237087
57	ALT	Knee osteoarthritis	403124	rs429358	0.861666	0.298671	0.00391411
58	ALT	Knee osteoarthritis	403124	rs4351283	0.89271	0.295857	0.00254983
59	ALT	Knee osteoarthritis	403124	rs445	0.856599	0.2917	0.00331855
60	ALT	Knee osteoarthritis	403124	rs4503880	0.932597	0.298861	0.00180543
61	ALT	Knee osteoarthritis	403124	rs4647222	0.909217	0.296674	0.0021789
62	ALT	Knee osteoarthritis	403124	rs4804414	0.933062	0.294042	0.00150755
63	ALT	Knee osteoarthritis	403124	rs4835265	0.901173	0.299464	0.00261862
64	ALT	Knee osteoarthritis	403124	rs4925546	0.94055	0.294062	0.00138157
65	ALT	Knee osteoarthritis	403124	rs4948099	0.906572	0.296309	0.00221672
66	ALT	Knee osteoarthritis	403124	rs4976033	0.93308	0.293902	0.00149938
67	ALT	Knee osteoarthritis	403124	rs514659	0.875667	0.296351	0.00312843
68	ALT	Knee osteoarthritis	403124	rs55747905	0.883353	0.297392	0.00297476
69	ALT	Knee osteoarthritis	403124	rs56113850	0.892645	0.296142	0.0025762
70	ALT	Knee osteoarthritis	403124	rs56189004	0.882005	0.294806	0.00277323
71	ALT	Knee osteoarthritis	403124	rs5752776	0.870494	0.296446	0.0033201
72	ALT	Knee osteoarthritis	403124	rs58542926	1.05608	0.299814	0.000427583
73	ALT	Knee osteoarthritis	403124	rs61823192	0.935645	0.293663	0.00144197
74	ALT	Knee osteoarthritis	403124	rs62307409	0.929547	0.294998	0.00162695
75	ALT	Knee osteoarthritis	403124	rs625899	0.900474	0.296563	0.00239451
76	ALT	Knee osteoarthritis	403124	rs6440123	0.891346	0.296454	0.00264105
77	ALT	Knee osteoarthritis	403124	rs6557781	0.918023	0.296252	0.00194316
78	ALT	Knee osteoarthritis	403124	rs6688625	0.897604	0.296477	0.00246533
79	ALT	Knee osteoarthritis	403124	rs6695321	0.871691	0.293768	0.00300451
80	ALT	Knee osteoarthritis	403124	rs67261871	0.903694	0.296982	0.00234289
81	ALT	Knee osteoarthritis	403124	rs68082079	0.924219	0.295166	0.00174106
82	ALT	Knee osteoarthritis	403124	rs7018885	0.943431	0.293141	0.00128927
83	ALT	Knee osteoarthritis	403124	rs7029757	0.911806	0.296853	0.0021293
84	ALT	Knee osteoarthritis	403124	rs71562509	0.923959	0.295098	0.001742
85	ALT	Knee osteoarthritis	403124	rs7174367	0.909714	0.29658	0.00215966
86	ALT	Knee osteoarthritis	403124	rs7247349	0.936589	0.295072	0.001503
87	ALT	Knee osteoarthritis	403124	rs72683923	0.895894	0.297054	0.00256192
88	ALT	Knee osteoarthritis	403124	rs7332115	0.915209	0.296339	0.00201245
89	ALT	Knee osteoarthritis	403124	rs73382439	0.866152	0.292141	0.00302832
90	ALT	Knee osteoarthritis	403124	rs73613564	0.912682	0.296176	0.00205921
91	ALT	Knee osteoarthritis	403124	rs75331444	0.859996	0.292962	0.00332984
92	ALT	Knee osteoarthritis	403124	rs7599	0.89306	0.296688	0.00261159
93	ALT	Knee osteoarthritis	403124	rs7610095	0.916827	0.295878	0.00194398
94	ALT	Knee osteoarthritis	403124	rs76464837	0.905497	0.296488	0.00225752
95	ALT	Knee osteoarthritis	403124	rs805047	0.88762	0.295984	0.00270975
96	ALT	Knee osteoarthritis	403124	rs8114057	0.888657	0.295129	0.00260322
97	ALT	Knee osteoarthritis	403124	rs917116	0.889544	0.295958	0.00265018
98	ALT	Knee osteoarthritis	403124	rs9904480	0.891958	0.295555	0.00254524
99	ALT	Knee osteoarthritis	403124	rs9980195	0.880901	0.295602	0.00288221
100	ALT	Knee osteoarthritis	403124	All	0.906489	0.294231	0.00206395

## Sheet: Table S14
Table S14. Leave one out analysis for the causal association between blood ALT levels and hip osteoarthritis.
	exposure	outcome	samplesize	SNP	beta	se	pval
1	ALT	Hip osteoarthritis	393873	rs1030270	1.12143	0.370168	0.00244941
2	ALT	Hip osteoarthritis	393873	rs10409243	1.10467	0.370347	0.00285637
3	ALT	Hip osteoarthritis	393873	rs10787429	1.14063	0.372854	0.00221932
4	ALT	Hip osteoarthritis	393873	rs10887777	1.14894	0.368042	0.00179766
5	ALT	Hip osteoarthritis	393873	rs10971930	1.08123	0.365576	0.00310025
6	ALT	Hip osteoarthritis	393873	rs11534749	1.15037	0.366942	0.00171839
7	ALT	Hip osteoarthritis	393873	rs11543269	1.08729	0.371153	0.00339509
8	ALT	Hip osteoarthritis	393873	rs11601507	1.19936	0.365684	0.00103891
9	ALT	Hip osteoarthritis	393873	rs11621792	1.17296	0.36674	0.0013822
10	ALT	Hip osteoarthritis	393873	rs11657440	1.13459	0.371786	0.00227523
11	ALT	Hip osteoarthritis	393873	rs11666906	1.09165	0.370061	0.00317873
12	ALT	Hip osteoarthritis	393873	rs12500824	1.13455	0.370856	0.00221879
13	ALT	Hip osteoarthritis	393873	rs12824533	1.14765	0.368982	0.00186886
14	ALT	Hip osteoarthritis	393873	rs12894146	1.15122	0.368737	0.00179592
15	ALT	Hip osteoarthritis	393873	rs12904	1.09089	0.370975	0.00327568
16	ALT	Hip osteoarthritis	393873	rs13083375	1.11979	0.371345	0.00256554
17	ALT	Hip osteoarthritis	393873	rs132631	1.08811	0.373351	0.00356331
18	ALT	Hip osteoarthritis	393873	rs13389219	1.05726	0.36756	0.00402183
19	ALT	Hip osteoarthritis	393873	rs140584594	1.11909	0.370287	0.00250915
20	ALT	Hip osteoarthritis	393873	rs141117801	1.14257	0.370631	0.00205074
21	ALT	Hip osteoarthritis	393873	rs1412957	1.1076	0.369307	0.00270738
22	ALT	Hip osteoarthritis	393873	rs143001834	1.10723	0.369384	0.0027221
23	ALT	Hip osteoarthritis	393873	rs144830380	1.09619	0.369148	0.00298274
24	ALT	Hip osteoarthritis	393873	rs1497406	1.10634	0.374304	0.00311924
25	ALT	Hip osteoarthritis	393873	rs17710008	1.10348	0.368864	0.00277557
26	ALT	Hip osteoarthritis	393873	rs1801689	1.19728	0.369207	0.00118341
27	ALT	Hip osteoarthritis	393873	rs185979634	1.15952	0.369451	0.00169824
28	ALT	Hip osteoarthritis	393873	rs1862069	1.11008	0.370671	0.0027463
29	ALT	Hip osteoarthritis	393873	rs1882862	1.0741	0.363003	0.003087
30	ALT	Hip osteoarthritis	393873	rs2114271	1.11341	0.369828	0.00260724
31	ALT	Hip osteoarthritis	393873	rs2127015	1.09283	0.370337	0.0031684
32	ALT	Hip osteoarthritis	393873	rs217184	1.03432	0.363027	0.00438362
33	ALT	Hip osteoarthritis	393873	rs2267372	1.1572	0.368099	0.00166819
34	ALT	Hip osteoarthritis	393873	rs2356864	1.13225	0.369508	0.0021825
35	ALT	Hip osteoarthritis	393873	rs236651	1.09791	0.367753	0.00283166
36	ALT	Hip osteoarthritis	393873	rs246193	1.18025	0.361307	0.00108841
37	ALT	Hip osteoarthritis	393873	rs2511188	1.07586	0.362446	0.00299414
38	ALT	Hip osteoarthritis	393873	rs2618567	1.10677	0.369481	0.00274029
39	ALT	Hip osteoarthritis	393873	rs2642438	1.12174	0.3743	0.00272749
40	ALT	Hip osteoarthritis	393873	rs2710804	1.08446	0.365872	0.00303623
41	ALT	Hip osteoarthritis	393873	rs28416970	1.14036	0.368712	0.00198265
42	ALT	Hip osteoarthritis	393873	rs28431971	1.1084	0.369841	0.00272679
43	ALT	Hip osteoarthritis	393873	rs28650790	1.09889	0.370211	0.00299462
44	ALT	Hip osteoarthritis	393873	rs2904975	1.09253	0.368235	0.00300779
45	ALT	Hip osteoarthritis	393873	rs292585	1.11008	0.369622	0.00267094
46	ALT	Hip osteoarthritis	393873	rs2943654	1.13775	0.371764	0.00221028
47	ALT	Hip osteoarthritis	393873	rs2954021	1.14127	0.379649	0.0026461
48	ALT	Hip osteoarthritis	393873	rs2981595	1.13441	0.369695	0.00215134
49	ALT	Hip osteoarthritis	393873	rs3184504	1.06679	0.368451	0.00378764
50	ALT	Hip osteoarthritis	393873	rs339969	1.09717	0.370748	0.00308304
51	ALT	Hip osteoarthritis	393873	rs407258	1.09226	0.367201	0.00293411
52	ALT	Hip osteoarthritis	393873	rs4074793	1.10855	0.369513	0.00269961
53	ALT	Hip osteoarthritis	393873	rs4077189	1.0987	0.368556	0.00287226
54	ALT	Hip osteoarthritis	393873	rs4084164	1.09841	0.369203	0.00292906
55	ALT	Hip osteoarthritis	393873	rs429358	1.04232	0.371334	0.00500134
56	ALT	Hip osteoarthritis	393873	rs4351283	1.15974	0.365734	0.00151915
57	ALT	Hip osteoarthritis	393873	rs438568	1.10407	0.37023	0.00286256
58	ALT	Hip osteoarthritis	393873	rs445	1.08595	0.368601	0.00321757
59	ALT	Hip osteoarthritis	393873	rs4503880	1.10012	0.373404	0.00321715
60	ALT	Hip osteoarthritis	393873	rs4647222	1.18543	0.361251	0.00103269
61	ALT	Hip osteoarthritis	393873	rs4804414	1.09479	0.368177	0.00294383
62	ALT	Hip osteoarthritis	393873	rs4835265	1.10569	0.373743	0.00309214
63	ALT	Hip osteoarthritis	393873	rs4925546	1.11299	0.370339	0.00265305
64	ALT	Hip osteoarthritis	393873	rs4948099	1.16416	0.362988	0.00134058
65	ALT	Hip osteoarthritis	393873	rs4976033	1.10735	0.369487	0.00272669
66	ALT	Hip osteoarthritis	393873	rs514659	1.21713	0.361577	0.000762193
67	ALT	Hip osteoarthritis	393873	rs55747905	1.09454	0.37133	0.00320224
68	ALT	Hip osteoarthritis	393873	rs56113850	1.09403	0.368689	0.00300368
69	ALT	Hip osteoarthritis	393873	rs56189004	1.09971	0.369115	0.00288893
70	ALT	Hip osteoarthritis	393873	rs58542926	1.18373	0.38098	0.00188947
71	ALT	Hip osteoarthritis	393873	rs61823192	1.17653	0.36188	0.00114933
72	ALT	Hip osteoarthritis	393873	rs62307409	1.12292	0.370162	0.0024166
73	ALT	Hip osteoarthritis	393873	rs625899	1.12312	0.370244	0.00241769
74	ALT	Hip osteoarthritis	393873	rs6440123	1.14284	0.369795	0.00199845
75	ALT	Hip osteoarthritis	393873	rs645040	1.10706	0.372016	0.00292182
76	ALT	Hip osteoarthritis	393873	rs6557781	1.18419	0.361001	0.001037
77	ALT	Hip osteoarthritis	393873	rs6688625	1.10567	0.369798	0.00279043
78	ALT	Hip osteoarthritis	393873	rs6695321	1.08767	0.368205	0.00313704
79	ALT	Hip osteoarthritis	393873	rs67261871	1.16749	0.367173	0.00147437
80	ALT	Hip osteoarthritis	393873	rs68082079	1.13899	0.368903	0.00201843
81	ALT	Hip osteoarthritis	393873	rs7018885	1.12749	0.37024	0.00232456
82	ALT	Hip osteoarthritis	393873	rs7029757	1.13753	0.37007	0.00211322
83	ALT	Hip osteoarthritis	393873	rs71562509	1.15053	0.366787	0.00170815
84	ALT	Hip osteoarthritis	393873	rs7174367	1.10263	0.369406	0.00283682
85	ALT	Hip osteoarthritis	393873	rs7247349	1.15383	0.368908	0.00176188
86	ALT	Hip osteoarthritis	393873	rs72683923	1.13606	0.370675	0.00217784
87	ALT	Hip osteoarthritis	393873	rs7332115	1.12926	0.369985	0.0022718
88	ALT	Hip osteoarthritis	393873	rs73382439	1.07967	0.366513	0.00322122
89	ALT	Hip osteoarthritis	393873	rs73613564	1.15168	0.366603	0.00168093
90	ALT	Hip osteoarthritis	393873	rs75331444	1.0914	0.369533	0.00314247
91	ALT	Hip osteoarthritis	393873	rs7599	1.16784	0.367248	0.00147285
92	ALT	Hip osteoarthritis	393873	rs7610095	1.12569	0.369765	0.00233187
93	ALT	Hip osteoarthritis	393873	rs76464837	1.10586	0.369403	0.00275663
94	ALT	Hip osteoarthritis	393873	rs805047	1.119	0.370474	0.00252397
95	ALT	Hip osteoarthritis	393873	rs8114057	1.11142	0.369627	0.00263952
96	ALT	Hip osteoarthritis	393873	rs819140	1.14304	0.369765	0.00199308
97	ALT	Hip osteoarthritis	393873	rs917116	1.10733	0.369944	0.00276044
98	ALT	Hip osteoarthritis	393873	rs9904480	1.14173	0.36855	0.00194896
99	ALT	Hip osteoarthritis	393873	rs9913936	1.1148	0.370296	0.00260769
100	ALT	Hip osteoarthritis	393873	All	1.12092	0.3672	0.0022685

## Sheet: Table S15
Table S15. Leave one out analysis for the causal association between blood ALT levels and Gout.
	exposure	outcome	samplesize	SNP	beta	se	pval
1	ALT	Gout	763813	rs1030270	1.60427	0.471846	0.000673922
2	ALT	Gout	763813	rs10409243	1.54005	0.468481	0.00101143
3	ALT	Gout	763813	rs10887777	1.60852	0.471503	0.000646143
4	ALT	Gout	763813	rs11534749	1.5841	0.470967	0.000769604
5	ALT	Gout	763813	rs11543269	1.69755	0.467657	0.000283523
6	ALT	Gout	763813	rs11601507	1.58555	0.473852	0.000819583
7	ALT	Gout	763813	rs11605469	1.64155	0.469323	0.00046928
8	ALT	Gout	763813	rs11621792	1.63648	0.470761	0.000508485
9	ALT	Gout	763813	rs11657440	1.66922	0.470244	0.000385695
10	ALT	Gout	763813	rs11666906	1.53305	0.468943	0.00107868
11	ALT	Gout	763813	rs117643180	1.59947	0.472246	0.000706768
12	ALT	Gout	763813	rs12500824	1.56943	0.472272	0.000890083
13	ALT	Gout	763813	rs12824533	1.59352	0.472034	0.000735863
14	ALT	Gout	763813	rs12894146	1.61422	0.471725	0.000621716
15	ALT	Gout	763813	rs13083375	1.53723	0.470258	0.00107959
16	ALT	Gout	763813	rs132631	1.64847	0.475542	0.000527276
17	ALT	Gout	763813	rs13389219	1.58789	0.473751	0.000803045
18	ALT	Gout	763813	rs140584594	1.59806	0.470397	0.000680662
19	ALT	Gout	763813	rs141117801	1.65352	0.469609	0.00042982
20	ALT	Gout	763813	rs1412957	1.58453	0.470989	0.000767507
21	ALT	Gout	763813	rs143001834	1.58102	0.470819	0.000785032
22	ALT	Gout	763813	rs144830380	1.58202	0.471297	0.000788666
23	ALT	Gout	763813	rs1497406	1.58036	0.477053	0.000923815
24	ALT	Gout	763813	rs17710008	1.61837	0.470187	0.000577484
25	ALT	Gout	763813	rs1801689	1.58866	0.475065	0.000825528
26	ALT	Gout	763813	rs1815544	1.64613	0.469593	0.000455852
27	ALT	Gout	763813	rs185979634	1.62792	0.466359	0.000481755
28	ALT	Gout	763813	rs1862069	1.6726	0.466393	0.000335472
29	ALT	Gout	763813	rs1882862	1.63012	0.469155	0.000511628
30	ALT	Gout	763813	rs2127015	1.58782	0.473209	0.000792407
31	ALT	Gout	763813	rs217184	1.58552	0.473261	0.000807513
32	ALT	Gout	763813	rs2267372	1.5795	0.471656	0.000811498
33	ALT	Gout	763813	rs2356864	1.56543	0.468874	0.000841693
34	ALT	Gout	763813	rs236651	1.59003	0.469635	0.00071002
35	ALT	Gout	763813	rs246193	1.63242	0.469537	0.000507699
36	ALT	Gout	763813	rs2511188	1.58117	0.470589	0.000779475
37	ALT	Gout	763813	rs2618567	1.60767	0.471393	0.000648492
38	ALT	Gout	763813	rs2642438	1.69158	0.473393	0.000352497
39	ALT	Gout	763813	rs2710804	1.54619	0.46503	0.0008844
40	ALT	Gout	763813	rs28416970	1.57505	0.470191	0.000808672
41	ALT	Gout	763813	rs28650790	1.55071	0.47021	0.000974079
42	ALT	Gout	763813	rs28929474	1.64262	0.482029	0.000655073
43	ALT	Gout	763813	rs2904975	1.55337	0.468062	0.000904292
44	ALT	Gout	763813	rs2943654	1.49541	0.467092	0.00136699
45	ALT	Gout	763813	rs2954021	1.42244	0.478702	0.00296405
46	ALT	Gout	763813	rs2981595	1.6293	0.464041	0.000446236
47	ALT	Gout	763813	rs339969	1.6243	0.472881	0.000592752
48	ALT	Gout	763813	rs4074793	1.62025	0.470547	0.000574609
49	ALT	Gout	763813	rs4077189	1.61146	0.471108	0.000624883
50	ALT	Gout	763813	rs4084164	1.54551	0.467401	0.000944367
51	ALT	Gout	763813	rs429358	1.62984	0.476318	0.000622192
52	ALT	Gout	763813	rs4351283	1.62215	0.466148	0.000501586
53	ALT	Gout	763813	rs438568	1.60465	0.472452	0.000682701
54	ALT	Gout	763813	rs445	1.57086	0.47154	0.000864281
55	ALT	Gout	763813	rs4503880	1.74693	0.466847	0.000182586
56	ALT	Gout	763813	rs4647222	1.57146	0.470808	0.000844445
57	ALT	Gout	763813	rs4835265	1.5223	0.474173	0.00132537
58	ALT	Gout	763813	rs4925546	1.63031	0.470739	0.000533614
59	ALT	Gout	763813	rs4948099	1.64786	0.464506	0.000388843
60	ALT	Gout	763813	rs4976033	1.55369	0.467057	0.000879233
61	ALT	Gout	763813	rs514659	1.67485	0.468308	0.000348384
62	ALT	Gout	763813	rs55747905	1.61619	0.473882	0.00064833
63	ALT	Gout	763813	rs56094641	1.50647	0.462669	0.00112979
64	ALT	Gout	763813	rs56113850	1.67092	0.462305	0.000301128
65	ALT	Gout	763813	rs56189004	1.6288	0.470139	0.000531217
66	ALT	Gout	763813	rs5752776	1.52627	0.470354	0.00117475
67	ALT	Gout	763813	rs58542926	1.54819	0.486768	0.00146991
68	ALT	Gout	763813	rs61823192	1.62197	0.469912	0.000557168
69	ALT	Gout	763813	rs62307409	1.64505	0.467478	0.000433191
70	ALT	Gout	763813	rs625899	1.55518	0.468768	0.000907947
71	ALT	Gout	763813	rs6440123	1.5511	0.468954	0.000941071
72	ALT	Gout	763813	rs645040	1.60172	0.474521	0.000736957
73	ALT	Gout	763813	rs6557781	1.60881	0.471629	0.000646842
74	ALT	Gout	763813	rs6688625	1.53441	0.465085	0.000969641
75	ALT	Gout	763813	rs6695321	1.6034	0.472106	0.000683085
76	ALT	Gout	763813	rs67261871	1.68655	0.462533	0.000266004
77	ALT	Gout	763813	rs68082079	1.56768	0.469087	0.000831856
78	ALT	Gout	763813	rs7018885	1.57901	0.471363	0.000808497
79	ALT	Gout	763813	rs7029757	1.59892	0.472243	0.000709695
80	ALT	Gout	763813	rs71562509	1.62387	0.464107	0.000467142
81	ALT	Gout	763813	rs7174367	1.59228	0.471712	0.000736757
82	ALT	Gout	763813	rs7247349	1.5854	0.472195	0.000786456
83	ALT	Gout	763813	rs72683923	1.51858	0.464524	0.00107891
84	ALT	Gout	763813	rs7332115	1.55394	0.468069	0.000900532
85	ALT	Gout	763813	rs73382439	1.59419	0.471916	0.000729862
86	ALT	Gout	763813	rs73613564	1.58508	0.470832	0.00076113
87	ALT	Gout	763813	rs75331444	1.62363	0.471907	0.000580499
88	ALT	Gout	763813	rs7599	1.5917	0.472479	0.000754865
89	ALT	Gout	763813	rs7610095	1.62788	0.469123	0.000520358
90	ALT	Gout	763813	rs76464837	1.60582	0.471396	0.000657961
91	ALT	Gout	763813	rs805047	1.53657	0.466577	0.000990289
92	ALT	Gout	763813	rs8114057	1.63226	0.468487	0.000493761
93	ALT	Gout	763813	rs819140	1.59264	0.470708	0.00071571
94	ALT	Gout	763813	rs9904480	1.65616	0.462973	0.000347255
95	ALT	Gout	763813	rs9913936	1.6158	0.471685	0.000613472
96	ALT	Gout	763813	rs9980195	1.60952	0.472277	0.000654419
97	ALT	Gout	763813	All	1.59822	0.467914	0.000636344

## Sheet: Table S16
Table S16. Leave one out analysis for the causal association between blood ALP levels and Gout.
	exposure	outcome	samplesize	SNP	beta	se	pval
1	ALP	Gout	763813	rs10037512	0.939218	0.437021	0.0316235
2	ALP	Gout	763813	rs10201242	0.976369	0.438011	0.0258074
3	ALP	Gout	763813	rs10232322	0.990044	0.43604	0.0231751
4	ALP	Gout	763813	rs10409243	0.926874	0.43521	0.0331949
5	ALP	Gout	763813	rs10434761	0.954218	0.437279	0.029097
6	ALP	Gout	763813	rs1047891	0.936993	0.434494	0.0310435
7	ALP	Gout	763813	rs10716631	0.960254	0.434974	0.0272715
8	ALP	Gout	763813	rs10843403	0.976486	0.437495	0.0256155
9	ALP	Gout	763813	rs10963680	0.965775	0.437804	0.0273873
10	ALP	Gout	763813	rs11007165	0.930197	0.432664	0.0315606
11	ALP	Gout	763813	rs11042106	0.970905	0.438218	0.0267207
12	ALP	Gout	763813	rs11078312	0.988627	0.436619	0.0235572
13	ALP	Gout	763813	rs11078597	1.05771	0.434083	0.0148239
14	ALP	Gout	763813	rs11119783	0.96111	0.437918	0.0281831
15	ALP	Gout	763813	rs11152071	1.02246	0.436208	0.0190802
16	ALP	Gout	763813	rs111878400	0.969294	0.437457	0.026709
17	ALP	Gout	763813	rs11216938	0.93964	0.438786	0.0322372
18	ALP	Gout	763813	rs112905931	0.966714	0.437203	0.0270265
19	ALP	Gout	763813	rs113670117	0.979421	0.437322	0.0251177
20	ALP	Gout	763813	rs11540050	0.958232	0.437401	0.0284707
21	ALP	Gout	763813	rs11601507	0.947165	0.440349	0.031481
22	ALP	Gout	763813	rs11624069	0.938594	0.437317	0.0318528
23	ALP	Gout	763813	rs11663201	0.978702	0.437645	0.0253328
24	ALP	Gout	763813	rs116809741	0.98436	0.434331	0.0234281
25	ALP	Gout	763813	rs117824460	0.88187	0.437195	0.0436843
26	ALP	Gout	763813	rs11928797	0.942874	0.436265	0.0306768
27	ALP	Gout	763813	rs11931182	0.99186	0.435695	0.022816
28	ALP	Gout	763813	rs12208357	0.97705	0.437672	0.0255898
29	ALP	Gout	763813	rs1223791	0.950574	0.438281	0.0300925
30	ALP	Gout	763813	rs12705093	0.986385	0.437201	0.0240621
31	ALP	Gout	763813	rs12730935	0.952871	0.436968	0.02921
32	ALP	Gout	763813	rs1286147	0.972873	0.437687	0.0262319
33	ALP	Gout	763813	rs12895249	0.947449	0.43617	0.0298406
34	ALP	Gout	763813	rs13006699	0.967142	0.437361	0.0270141
35	ALP	Gout	763813	rs13013390	0.971248	0.438155	0.0266451
36	ALP	Gout	763813	rs13053490	0.968368	0.438211	0.0271175
37	ALP	Gout	763813	rs13065991	0.933894	0.43432	0.031536
38	ALP	Gout	763813	rs1317617	1.00354	0.434492	0.0209056
39	ALP	Gout	763813	rs1318175	0.982888	0.438043	0.0248442
40	ALP	Gout	763813	rs13291798	0.978538	0.447721	0.0288451
41	ALP	Gout	763813	rs1410684	0.939882	0.439541	0.0324902
42	ALP	Gout	763813	rs1428967	0.943038	0.438173	0.0313811
43	ALP	Gout	763813	rs147667955	0.993926	0.438257	0.0233349
44	ALP	Gout	763813	rs1499279	0.968807	0.438241	0.0270587
45	ALP	Gout	763813	rs150844304	0.974564	0.438513	0.0262543
46	ALP	Gout	763813	rs1574115	0.977543	0.437609	0.0254945
47	ALP	Gout	763813	rs1672991	0.981246	0.437354	0.0248584
48	ALP	Gout	763813	rs1724298	0.991553	0.436281	0.023042
49	ALP	Gout	763813	rs17429745	0.97241	0.438009	0.0264142
50	ALP	Gout	763813	rs174564	0.858729	0.438902	0.050*
51	ALP	Gout	763813	rs17604185	0.96961	0.437761	0.0267649
52	ALP	Gout	763813	rs17687445	1.00231	0.436163	0.0215606
53	ALP	Gout	763813	rs17714046	0.975189	0.437673	0.0258723
54	ALP	Gout	763813	rs17721822	0.994185	0.435862	0.0225507
55	ALP	Gout	763813	rs180029	0.971677	0.438147	0.0265753
56	ALP	Gout	763813	rs1883783	0.949048	0.436099	0.0295388
57	ALP	Gout	763813	rs1890896	0.969952	0.437936	0.0267719
58	ALP	Gout	763813	rs1966384	0.990363	0.436698	0.0233387
59	ALP	Gout	763813	rs2021309	0.953319	0.437278	0.0292484
60	ALP	Gout	763813	rs2041081	0.960403	0.438402	0.0284742
61	ALP	Gout	763813	rs2041894	1.0144	0.435285	0.0197838
62	ALP	Gout	763813	rs2043085	0.952035	0.44041	0.0306412
63	ALP	Gout	763813	rs2075710	0.95472	0.437012	0.0289142
64	ALP	Gout	763813	rs2107717	1.01006	0.433894	0.0199179
65	ALP	Gout	763813	rs2191030	0.992261	0.436358	0.0229684
66	ALP	Gout	763813	rs2239222	0.987044	0.438433	0.0243666
67	ALP	Gout	763813	rs2241878	0.995371	0.435899	0.0224017
68	ALP	Gout	763813	rs2272662	0.977503	0.439745	0.0262234
69	ALP	Gout	763813	rs2278222	0.985323	0.436762	0.0240725
70	ALP	Gout	763813	rs2280246	0.946456	0.436624	0.0301839
71	ALP	Gout	763813	rs2290846	1.01489	0.435627	0.0198211
72	ALP	Gout	763813	rs2298058	0.987742	0.441276	0.0251965
73	ALP	Gout	763813	rs2299142	0.969168	0.437447	0.0267252
74	ALP	Gout	763813	rs2338222	0.977507	0.437754	0.0255487
75	ALP	Gout	763813	rs2409091	0.971678	0.437986	0.0265199
76	ALP	Gout	763813	rs2414098	0.966098	0.437381	0.0271867
77	ALP	Gout	763813	rs2436854	0.962746	0.437751	0.0278567
78	ALP	Gout	763813	rs2460383	0.945558	0.438432	0.0310304
79	ALP	Gout	763813	rs2460448	0.976644	0.437619	0.0256333
80	ALP	Gout	763813	rs2465956	0.963993	0.437811	0.0276762
81	ALP	Gout	763813	rs252761	0.960095	0.437419	0.02817
82	ALP	Gout	763813	rs2535627	0.951769	0.436727	0.029308
83	ALP	Gout	763813	rs2547239	1.0029	0.436166	0.0214842
84	ALP	Gout	763813	rs2642438	1.00072	0.438094	0.0223565
85	ALP	Gout	763813	rs2706762	0.98366	0.437322	0.0244946
86	ALP	Gout	763813	rs273960	0.955193	0.437257	0.0289248
87	ALP	Gout	763813	rs2834963	0.956276	0.437327	0.0287689
88	ALP	Gout	763813	rs28399607	1.02607	0.432892	0.0177755
89	ALP	Gout	763813	rs28570619	1.05757	0.433143	0.0146217
90	ALP	Gout	763813	rs2862300	0.940636	0.436793	0.0312788
91	ALP	Gout	763813	rs28929474	0.964589	0.441395	0.0288657
92	ALP	Gout	763813	rs2919872	0.979315	0.43815	0.0254099
93	ALP	Gout	763813	rs2977986	0.966267	0.438092	0.0274103
94	ALP	Gout	763813	rs34467936	0.93908	0.435091	0.0309002
95	ALP	Gout	763813	rs34517439	0.919551	0.432188	0.033365
96	ALP	Gout	763813	rs35013847	0.968011	0.438006	0.0271022
97	ALP	Gout	763813	rs35135885	0.983021	0.435363	0.0239497
98	ALP	Gout	763813	rs3813829	0.98359	0.437585	0.0245908
99	ALP	Gout	763813	rs3918253	0.948203	0.437646	0.0302656
100	ALP	Gout	763813	rs3974481	0.954764	0.437526	0.0290956
101	ALP	Gout	763813	rs399970	0.955997	0.437542	0.0288943
102	ALP	Gout	763813	rs4092465	0.96594	0.438115	0.0274707
103	ALP	Gout	763813	rs41280463	0.977052	0.437943	0.0256808
104	ALP	Gout	763813	rs429358	0.969291	0.43846	0.0270588
105	ALP	Gout	763813	rs4414647	0.963871	0.437808	0.0276947
106	ALP	Gout	763813	rs4468717	0.931721	0.432638	0.0312729
107	ALP	Gout	763813	rs453639	0.951463	0.436837	0.0294006
108	ALP	Gout	763813	rs4646248	0.986257	0.436558	0.0238729
109	ALP	Gout	763813	rs4671103	0.971014	0.437679	0.0265173
110	ALP	Gout	763813	rs469721	1.00536	0.432912	0.0202152
111	ALP	Gout	763813	rs4712253	0.932595	0.435446	0.0322176
112	ALP	Gout	763813	rs4728142	0.940756	0.435632	0.0308099
113	ALP	Gout	763813	rs4764086	1.00153	0.435124	0.0213515
114	ALP	Gout	763813	rs4767896	0.948893	0.436664	0.0297765
115	ALP	Gout	763813	rs476934	0.933892	0.438854	0.033335
116	ALP	Gout	763813	rs4782366	0.96816	0.437377	0.0268592
117	ALP	Gout	763813	rs4822983	0.926227	0.43501	0.0332368
118	ALP	Gout	763813	rs4835265	0.934559	0.435222	0.0317683
119	ALP	Gout	763813	rs4916009	0.942093	0.435794	0.0306347
120	ALP	Gout	763813	rs4985376	0.938003	0.434138	0.0307255
121	ALP	Gout	763813	rs550510	0.95465	0.437462	0.0290914
122	ALP	Gout	763813	rs55714927	0.745783	0.451749	0.099*
123	ALP	Gout	763813	rs56276813	0.9483	0.437052	0.0300245
124	ALP	Gout	763813	rs56317403	0.977515	0.437519	0.0254686
125	ALP	Gout	763813	rs56332871	0.970262	0.437946	0.0267271
126	ALP	Gout	763813	rs5751777	0.984047	0.437824	0.0246025
127	ALP	Gout	763813	rs5757184	0.961562	0.437434	0.0279356
128	ALP	Gout	763813	rs6029273	0.986813	0.437626	0.024138
129	ALP	Gout	763813	rs6060269	0.974631	0.436892	0.0256925
130	ALP	Gout	763813	rs6119324	0.981079	0.437954	0.0250816
131	ALP	Gout	763813	rs62065453	0.939925	0.435538	0.0309219
132	ALP	Gout	763813	rs62109001	0.961537	0.437332	0.0279033
133	ALP	Gout	763813	rs62130312	0.977048	0.437891	0.0256638
134	ALP	Gout	763813	rs62280667	0.976941	0.43808	0.0257442
135	ALP	Gout	763813	rs62463430	0.965742	0.437106	0.0271468
136	ALP	Gout	763813	rs62501971	0.965932	0.43797	0.0274207
137	ALP	Gout	763813	rs6421984	1.06721	0.440295	0.0153572
138	ALP	Gout	763813	rs6440133	0.96377	0.437102	0.0274606
139	ALP	Gout	763813	rs6460898	0.966505	0.437843	0.0272846
140	ALP	Gout	763813	rs6469788	1.05059	0.440357	0.0170433
141	ALP	Gout	763813	rs6503238	0.963898	0.438388	0.0278972
142	ALP	Gout	763813	rs6542680	0.98272	0.437849	0.0248049
143	ALP	Gout	763813	rs6602909	0.962391	0.43756	0.0278459
144	ALP	Gout	763813	rs6680628	0.859401	0.467065	0.066*
145	ALP	Gout	763813	rs6693447	1.00049	0.436707	0.021964
146	ALP	Gout	763813	rs6706968	1.00023	0.436081	0.0218096
147	ALP	Gout	763813	rs6749773	0.971528	0.437847	0.0264951
148	ALP	Gout	763813	rs6822283	0.963238	0.437605	0.0277249
149	ALP	Gout	763813	rs687339	0.959976	0.438936	0.0287387
150	ALP	Gout	763813	rs6898290	0.926757	0.434488	0.0329258
151	ALP	Gout	763813	rs6919004	1.0007	0.435991	0.0217201
152	ALP	Gout	763813	rs7101940	0.936096	0.434405	0.0311704
153	ALP	Gout	763813	rs710913	0.977861	0.438127	0.0256206
154	ALP	Gout	763813	rs71405688	0.986935	0.436921	0.0238934
155	ALP	Gout	763813	rs72766551	0.983734	0.437305	0.0244784
156	ALP	Gout	763813	rs72801474	1.00907	0.434927	0.020336
157	ALP	Gout	763813	rs7287617	0.953211	0.43832	0.0296533
158	ALP	Gout	763813	rs73224503	0.95371	0.436756	0.02899
159	ALP	Gout	763813	rs73536729	0.979902	0.436214	0.0246799
160	ALP	Gout	763813	rs73566945	0.967245	0.438087	0.0272525
161	ALP	Gout	763813	rs7450517	0.932708	0.434904	0.0319824
162	ALP	Gout	763813	rs75403547	0.969098	0.437638	0.0268026
163	ALP	Gout	763813	rs75663481	0.941695	0.436594	0.0310126
164	ALP	Gout	763813	rs75916629	1.00565	0.435306	0.0208768
165	ALP	Gout	763813	rs75999022	0.963304	0.438365	0.0279854
166	ALP	Gout	763813	rs7646106	0.957237	0.437314	0.0286039
167	ALP	Gout	763813	rs76669111	0.998398	0.437138	0.022375
168	ALP	Gout	763813	rs76708468	0.987501	0.436591	0.0237069
169	ALP	Gout	763813	rs77243579	0.960403	0.436213	0.0276877
170	ALP	Gout	763813	rs77617068	0.988377	0.436836	0.0236616
171	ALP	Gout	763813	rs77653204	0.988351	0.436658	0.0236084
172	ALP	Gout	763813	rs78173576	0.997475	0.439231	0.0231496
173	ALP	Gout	763813	rs78444298	0.977545	0.43831	0.0257301
174	ALP	Gout	763813	rs7901425	0.975964	0.437632	0.0257407
175	ALP	Gout	763813	rs7949566	1.04215	0.445956	0.0194446
176	ALP	Gout	763813	rs7950422	0.976268	0.436658	0.0253669
177	ALP	Gout	763813	rs7966590	1.00409	0.437243	0.0216518
178	ALP	Gout	763813	rs79864192	0.99119	0.436553	0.0231777
179	ALP	Gout	763813	rs799157	0.946978	0.437133	0.0302852
180	ALP	Gout	763813	rs7998010	0.963835	0.437533	0.027603
181	ALP	Gout	763813	rs80021729	0.95738	0.43804	0.0288449
182	ALP	Gout	763813	rs8046061	1.00794	0.435544	0.0206562
183	ALP	Gout	763813	rs829584	0.976568	0.437882	0.0257336
184	ALP	Gout	763813	rs8736	1.1076	0.437563	0.0113644
185	ALP	Gout	763813	rs930900	0.956825	0.437018	0.0285649
186	ALP	Gout	763813	rs933574	0.935389	0.436796	0.0322354
187	ALP	Gout	763813	rs9365682	0.965573	0.437664	0.0273704
188	ALP	Gout	763813	rs9826148	0.949972	0.436545	0.0295469
189	ALP	Gout	763813	rs9843214	0.941268	0.437005	0.0312473
190	ALP	Gout	763813	rs9926191	1.04727	0.43244	0.0154451
191	ALP	Gout	763813	rs9932007	0.96442	0.437742	0.0275826
192	ALP	Gout	763813	All	0.969445	0.436206	0.026253
